# Supplementary material for: Molecular characterization of lung squamous cell carcinoma tumors reveals therapeutically relevant alterations
Source: Oncotarget. 2021 Mar 16;12(6):578–88. doi: 10.18632/oncotarget.27905 (PMC7984830; doi:10.18632/oncotarget.27905)
Supplement: Supplementary file 2 [file oncotarget-12-578-s002.xlsx]

## Sheet:  Clinical and Histological
Supplementary Table 1: Clinical and histopathological details of 435 lung squamous carcinoma patients
Sr No	ADlabID	Age	Gender	Stage	Tobacco/Smoker	Biopsy	Histopathology report	p63	CK7	p40	TTF1	Napsin A
1	AD1415	51	M	IV	Yes	Right middle bronchus biopsy	Poorly differentiated squamous carcinoma	Positive	NA	NA	NA	NA
2	AD2345	60	M	IV	No	CT guided biopsy from lung mass	Squamous carcinoma	Positive	Positive	Positive	Negative	NA
3	AD1293	58	F	III	No	Right lung mass biopsy	moderately differentiated squamous cell carcinoma	NA	NA	NA	NA	NA
4	AD2950	58	M	III	Yes	Sternal mass biopsy	Metastatic Squamous carcinoma	Positive	NA	NA	Negative	NA
5	AD1306	65	M	III	Yes	Left lung mass biopsy	Squamous carcinoma	Positive	NA	NA	Negative	Negative
6	AD1384	51	M	NA	Yes	Right upper lobe resection	Poorly differentiated squamous carcinoma	NA	NA	NA	NA	NA
7	AD1361	38	M	IV	No	CT guided biopsy from right lung mass	Squamous carcinoma with necrosis	NA	NA	NA	NA	NA
8	AD1385	60	M	NA	NA	Right lung mass biopsy	Squamous carcinoma	NA	NA	NA	NA	NA
9	AD2951	62	M	III	Yes	Right lower lobe lung biopsy	Squamous carcinoma	NA	NA		NA	NA
10	AD2213	53	F	NA	NA	Right bronchus intermiedate endobronchial growth biopsy	Squamous carcinoma	NA	NA	Positive	Negative	NA
11	AD1217	58	F	NA	Yes	Right lung mass biopsy	Squamous carcinoma	NA	NA	NA	NA	NA
12	AD1178	55	M	NA	Yes	Bronchial biopsy	Poorly differentiated squamous carcinoma	Focal weak positivity	NA	NA	Negative	NA
13	AD1395	62	M	IV	Yes	Right lung ct guided biopsy	Moderately differentiated squamous carcinoma	NA	NA	NA	NA	NA
14	AD1328	62	M	NA	Yes	Left supraclavicular lymph node biopsy	Metastatic squamous cell carcinoma invloving node with perinodal extension	NA	NA	NA	NA	NA
15	AD1353	41	M	NA	No	Left lung mass biopsy	Poorly differentiated squamous carcinoma	NA	NA	NA	NA	NA
16	AD1282	52	F	NA	NA	lung biopsy	Adenosquamous carcinoma	NA	NA	NA	NA	NA
17	AD1356	61	M	IV	Yes	Right upper lobe lesion CT guided biopsy	Poorly differentiated squamous carcinoma	Positive	Positive	NA	Negative	NA
18	AD1357	53	F	IV	NA	Left supraclavicular lymph node biopsy	Poorly differentiated squamous carcinoma	Positive	NA	Positive	Negative	NA
19	AD1421	68	M	NA	NA	Right lower chest wall mass	Squamous carcinoma	Focally positive	AE1/AE3		Negative	NA
20	AD1422	62	M	NA	NA	Left supraclavicular lymph node biopsy	Metastatic poorly differentiated squamous carcinoma with perinodal extension	Positive	NA	NA	NA	NA
21	AD1364	60	M	IV	No	Right pleural based mass biopsy	Squamous caricnoma	NA	NA	NA	NA	NA
22	AD2388	60	M	IV	No	Right lower lung lesion	Squamous caricnoma	NA	Focally positive	Positive	Negative	NA
23	AD2389	65	M	IIIB	Yes	Right lung mass biopsy	Squamous caricnoma	NA		Positive	Negative
24	AD2198	83	F	II	No	Left lung mass biopsy	Squamous carcinoma	Positive	NA	NA	NA	NA
25	AD2216	60	F	IV	No	Right anterior chest wall region trucut biopsy	Squamous carcinoma	NA	NA	NA	NA	NA
26	AD1286	65	F	IV	No	Supraclavicular lymph node biopsy	Metastatic squamous carcinoma with perinodal extension	NA	NA	NA	NA	NA
27	AD1281	53	M	NA	NA	Left frontal and cerebellar SOL	Metastatic deposits of poorly differentiated squamous carcinoma .	Positive	NA	NA	Negative	NA
28	AD2952	62	M	NA	Yes	D3 transverse process cystic lesion	Squamous carcinoma	NA	NA	NA	NA	NA
29	AD2369	53	M	NA	NA	Right lung mass biopsy	Poorly differentiated squamous carcinoma	NA	NA	Positive	Negative	NA
30	AD2424	65	F	NA	Yes	Right lower lobe lung biopsy	Squamous cell carcinoma with focal keratisation	NA	NA	NA	NA	NA
31	AD2429	80	M	NA	Yes	pleural effusion		NA	NA	NA	NA	NA
32	AD2432	54	M	NA	NA	Right lung mass biopsy	Squamous cell carcinoma with focal keratisation	NA	Negative	Diffusely positive	NA	NA
33	AD2218	69	M	IV	Yes	Left lung hilar mass biopsy	Squamous carcinoma	NA	NA	NA	NA	NA
34	AD1174	30	F	NA	NA	Lung biopsy	Squamous carcinoma	NA	NA	NA	NA	NA
35	AD1206	47	F	IV	No	Left lower lobe bronchus growth biopsy	Poorly diffferentiated squamous carcinoma	NA	Diffusely positive	Negative	Negative	Negative
36	AD2953	53	M	II	Yes	Right lung mass biopsy	Squamous carcinoma	NA	NA	NA	NA	NA
37	AD1253	66	M	NA	Yes	Bronchoscopic biopsy of Right lung	Squamous carcinoma	NA	NA	NA	NA	NA
38	AD2426	60	M	IV	Yes	lung biopsy	Squamous carcinoma	NA	NA	NA	NA	NA
39	AD1373	71	M	IV	Yes	lung biopsy	Moderately differentiated squamous carcinoma .	NA	NA	NA	NA	NA
40	AD1358	48	M	IV	Yes	Bronchoscopic biopsy	Squamous carcinoma	NA	NA	NA	NA	NA
41	AD1414	60	F	II	Yes	CT guided left lung biopsy	Squamous carcinoma	NA	NA	NA	NA	NA
42	AD1383	44	M	IV	Yes	Right upper lobe lung mass biopsy	Squamous carcinoma	Negative	Positive	NA	Negative	NA
43	AD2359	55	F	IIIB	Yes	CT guided lung biopsy	Poorly differentiated squamous carcinoma	NA	NA	Diffusely positive	NA	NA
44	AD2366	50	M	IV	Yes	NA	Poorly differentiated squamous carcinoma	Positive	Focally positive	NA	Negative	NA
45	AD2367	72	M	IV	Yes	Endobronchial biopsy; right lower lobe cavity lesion	Poorly differentiated squamous carcinoma	NA	NA	Positive	NA	NA
46	AD2380	72	M	IV	Yes	right upper lobe endobronchial biopsy:	Poorly differentiated squamous carcinoma	NA	NA	Diffusely positive	NA	NA
47	AD2154	50	M	IV	No	Right intermediate bronchus biopsy	Poorly differentiated squamous carcinoma	NA	NA	Focally positive	Negative	Negative
48	AD1199	56	M	IIIB	Yes	Right bronchial biopsy:	Squamous carcinoma	NA	Negative	Diffusely positive	Negative	NA
49	AD1362	75	M	III	Yes	Left supraclavicular lymph node biopsy	Metastatic Poorly differentiated squamous carcinoma	NA	NA	NA	NA	NA
50	AD1404	60	M	III	No	Left lung biopsy	Poorly differentiated squamous carcinoma	NA	NA	NA	NA	NA
51	AD2362	80	M	IV	Yes	Right upper lobe lung mass biopsy	Squamous carcinoma	Positive	NA	NA	Negative	Negative
52	AD2214	61	M	IV	Yes	CT guided biopsy from lung mass	Poorly differentiated squamous carcinoma	NA	NA	NA	NA	NA
53	AD2228	66	M	NA	Yes	Right lung mass biopsy	Squamous carcinoma	Weakly positive	NA	Diffusely positive	Negative	Negative
54	AD1179	72	M	IV	Yes	Bronchial biopsy	Squamous carcinoma	NA	NA	Positive	Negative	NA
55	AD2954	60	M	NA	No	Lung mass biopsy	Poorly differentiated squamous carcinoma	NA	NA	Focally positive	Negative	NEgative
56	AD1378	70	M	NA	Yes	lung biopsy	Squamous carcinoma	Positive	NA	NA	Negative	NA
57	AD1410	60	M	III	No	lung biopsy	Squamous carcinoma	NA	NA	NA	NA	NA
58	AD2318	61	M	IV	Yes	Endobronchial biopsy	Squamous carcinoma	NA	NA	NA	NA	NA
59	AD2392	47	M	IV	Yes	Right lung mass biopsy	Basaloid squamous carcinoma	NA	NA	NA	NA	NA
60	AD2397	39	M	II	Yes	Right middle lobe medial segmen	Poorly differentiated squamous cell carcinoma.	NA	NA	NA	NA	NA
61	AD1335	72	M	NA	NA	Left lung biopsy	Squamous carcinoma	Positive	NA	NA	Negative	Negative
62	AD1300	61	M	II	Yes	Right supraclavicular lymph node biopsy	Metastatic poorly differentiated squamous carcinoma	NA	NA	NA	NA	NA
63	AD1435	60	M	NA	NA	Right lower alveolus biopsy; Bronchial biopsy	Squamous carcinoma	NA	NA	NA	NA	NA
64	AD2322	62	M	IV	Yes	Left upper lobe endobronchial growth biopsy	Moderately differentiated non-keratinising squamous cell carcinoma.	NA	NA	NA	NA	NA
65	AD1326	60	M	II	Yes	Left lung mass biopsy	Poorly differentiated squamous carcinoma	Positive	NA	NA	Negative	NA
66	AD1287	52	M	III	Yes	Right lung mass - CT guided biopsy	Squamous carcinoma	NA	NA	NA	NA	NA
67	AD2325	77	F	NA	Yes	Lung mass biopsy	Keratinising Squamous carcinoma	NA	NA	NA	NA	NA
68	AD2356	55	M	NA	Yes	Right cervical lymph node biopsy	Metastatic Poorly differentiated squamous carcinoma	Positive (ae1/ae3)	Negative (ck20 neg)	NA	NA	NA
69	AD2197	55	M	IV	Yes	Right upper lobe bronchus growth biopsy	Squamous caricnoma	Diffusely positive	Negative	NA	Negative	NA
70	AD1218	49	M	III	No	Right lung mass CT guided biopsy	Squamous caricnoma	NA	NA	NA	NA	NA
71	AD1220	50	M	NA	NA	Right upper lobe lung biopsy	Squamous caricnoma	NA	NA	NA	NA	NA
72	AD1407	47	M	NA	Yes	Right supraclavicular lymph node biopsy	Metastatic squamous carcinoma with perinodal extension	NA	NA	NA	NA	NA
73	AD2373	63	M	NA	Yes	Left supraclavicular lymph node biopsy	Poorly differentiated squamous cell carcinoma.	NA	Negative	Positive	Negative	NA
74	AD2224	49	M	NA	Yes	Right ischium lesion biopsy	Metastatic deposits of squamous carcinoma	NA	NA	NA	NA	NA
75	AD1187	61	M	IV	Yes	Left lower lobe of lung CT guided biopsy	Poorly differentiated squamous carcinoma	Positive	na	Positive	Negative	Negative
76	AD2955	61	M	NA	Yes	Left lung mass biopsy	Squamous carcinoma	Diffusely positive	NA	NA	Negative	NA
77	AD1255	61	M	NA	NA	Right supraclavicular lymph node biopsy	Metastatic poorly differentiated squamous carcinoma	NA	NA	NA	NA	NA
78	AD2956	65	M	III	Yes	Lung mass biopsy	Squamous carcinoma	NA	NA	NA	NA	NA
79	AD2328	51	M	IV	Yes	Lung mass CT guided biopsy	Poorly differentiated squamous carcinoma	NA	NA	NA	NA	NA
80	AD2323	71	M	NA	No	Right lung mass biopsy	Poorly differentiated squamous carcinoma	NA	NA (AE1/AE3)	Positive	NEgative	Negative
81	AD1331	74	M	IV	Yes	Liver lesion USG guided biopsy	Metastatic poorly differentiated squamous carcinoma	NA	NA	NA	NA	NA
82	AD1213	58	M	IV	NA	Left lung mass CT guided biopsy guided biopsy	Moderately differentiated squamous carcinoma .	NA	NA	NA	NA	NA
83	AD1221	58	M	NA	NA	Left upper lobe of lung biopsy	Non-keratinising squamous carcinoma	NA	Positive	NA	NA	NA
84	AD1229	68	M	NA	NA	Left main bronchus	Squamous carcinoma	NA	NA	NA	NA	NA
85	AD1237	61	M	NA	NA	Right upper lobe bronchus growth biopsy	Squamous carcinoma	NA	NA	NA	NA	NA
86	AD1245	60	M	NA	NA	Left lower lobe lung mass biopsy	Squamous carcinoma	NA	NA	NA	NA	NA
87	AD1261	60	M	IV	Yes	Lung mass CT guided biopsy	Poorly differentiated squamous carcinoma	Positive	NA	NA	Negative	NA
88	AD1269	56	F	IV	No	CT guided biopsy of lung lesion	Squamous carcinoma	NA	NA	NA	NA	NA
89	AD1277	52	M	NA	Yes	Mediastinal mass biopsy	Poorly differentiated squamous carcinoma	NA	NA	NA	NA	NA
90	AD1285	53	M	IV	Yes	Lung biopsy	Squamous carcinoma	NA	NA	NA	NA	NA
91	AD1301	73	M	IV	Yes	Left lung biopsy	Squamous carcinoma	Positive	Focally positive	Positive	Negative	NA
92	AD1309	55	F	III	NA	Left lower lobe mass bronchoscopic biopsy	Poorly differentiated squamous carcinoma	NA	NA	NA	Negative	Negative
93	AD1317	61	M	IV	NA	Right lung biopsy	Squamous carcinoma with keratinisation	NA	NA	NA	NA	NA
94	AD2957	37	M	IV	No	lung biopsy	Poorly differentiated squamous carcinoma	Positive	NA	NA	Negative	NA
95	AD1333	74	M	II	Yes	Left lung mass biopsy	Moderately differentiated squamous carcinoma	NA	NA	NA	NA	NA
96	AD1341	50	M	IV	Yes	Left lung lesion - biopsy	Poorly differentiated squamous carcinoma	Positive	Positive	NA	Negative	Negative
97	AD2958	65	M	IIIB	Yes	Right lung mass-CT guided biopsy	Squamous carcinoma	NA	NA	NA	NA	NA
98	AD1262	77	M	IV	Yes	Right lung biopsy	Poorly differentiated squamous carcinoma	NA	NA	NA	NA	NA
99	AD1278	71	M	IV	Yes	Left lung biopsy	Squamous carcinoma	Positive	Negative	NA	Negative	NA
100	AD2959	56	F	NA	NA	Right pleura based mass	Squamous carcinoma	NA	NA	Positive	Negative	NA
101	AD2960	64	M	IV	Yes	Right lung mass- CT Guided biopsy	Squamous carcinoma	Positive	NA	Positive	Negative	NA
102	AD1318	67	M	IIIB	Yes	Left main bronchus growth biopsy	Squamous carcinoma	NA	NA	NA	NA	NA
103	AD1334	75	M	IV	Yes	Right supraclavicular lymph node biopsy	Metastatic deposits of Squamous carcinoma with perinodal extension	NA	NA	NA	NA	NA
104	AD1342	71	M	IV	Yes	Left supraclavicular lymph node biopsy	Metastatic poorly differentiated squamous carcinoma	NA	NA	NA	NA	NA
105	AD1350	61	M	NA	Yes	Left main bronchus biopsy	Severely dysplastic squamous mucosa	NA	NA	NA	NA	NA
106	AD1263	55	M	NA	NA	Right supraclavicular lymph node	Metastatic deposits of Squamous carcinoma	NA	NA	NA	NA	NA
107	AD1271	79	M	IV	Yes	Left lung biopsy	Squamous carcinoma	NA	NA	NA	NA	NA
108	AD1279	65	F	NA	NA	Lung biopsy	Squamous carcinoma	Positive	Negative	Positive	Negative	NA
109	AD1295	60	M	IV	Yes	Left lung biopsy	Poorly differentiated squamous carcinoma	Positive	NA	Positive	Negative	Negative
110	AD1303	59	M	NA	NA	Left lung biopsy	Squamous carcinoma	Positive	NA	Positive	Negative	Negative
111	AD1311	68	M	III	Yes	Right supraclavicular lymph node biopsy	Metastatic Poorly differentiated squamous carcinoma	Focally positive	Diffusely positive	NA	Negative	NA
112	AD1319	57	M	NA	Yes	Right supraclavicular lymph node biopsy	Metastatic Squamous carcinoma	NA	NA	NA	NA	NA
113	AD1327	84	M	IV	Yes	Left lung mass biopsy	Poorly differentiated squamous carcinoma	Positive	NA	NA	Negative	Negative
114	AD1343	51	M	III	Yes	Left upper lobe of lung biopsy	Poorly differentiated squamous carcinoma	NA	NA	NA	NA	NA
115	AD1351	57	M	IIIB	Yes	Right supraclavicular lymph node biopsy	Poorly differentiated squamous cell carcinoma	Positive	Positive (AE1/AE3)	NA	Negative	NA
116	AD1272	78	F	III	NA	Right lung mass, biopsy	Moderately differentiated squamous cell carcinoma	NA	NA	NA	NA	NA
117	AD1304	74	M	NA	Yes	Liver lesion biopsy	Metastatic deposits of poorly differentiated squamous cell carcinoma	Positive	Positive	Positive	Negative	NA
118	AD1312	46	M	NA	Yes	Right supraclavicular lymph node biopsy	Metastatic Poorly differentiated squamous carcinoma	Positive	AE1/AE3	NA	Negative	NA
119	AD2961	69	M	IV	Yes	Right lung biopsy	Squamous carcinoma	NA	NA	Positive	Negative	Negative
120	AD1344	52	M	IV	Yes	Left lingular lobe growth biopsy	Squamous carcinoma	NA	NA	NA	NA	NA
121	AD1352	53	F	IV	No	Left lung mass biopsy	Poorly differentiated squamous cell carcinoma	NA	NA	NA	NA	NA
122	AD1265	68	M	IV	Yes	Left lung mass - CT guided biopsy	Poorly differentiated squamous cell carcinoma	Positive	Focally positive	NA	Negative	NA
123	AD1273	42	M	III	NA	Right level lymph node biopsy	Metastatic squamous cell carcinoma.	Positive	Negative	Positive	Negative	NA
124	AD1289	62	M	II	Yes	Left lower lobectomy	Poorly differentiated squamous carcinoma of lung without nodal involvement	NA	NA	NA	NA	NA
125	AD1305	70	F	NA	NA	Right supraclavicular lymph node biopsy	Metastatic Squamous carcinoma with perinodal extension and keratinisation	NA	NA	NA	NA	NA
126	AD2378	46	M	NA	NA	Lung biopsy	Squamous carcinoma	NA	NA	NA	NA	NA
127	AD1321	47	F	IV	Yes	Left Upper Lobe of Lung biopsy	Poorly differentiated squamous carcinoma	NA	NA	NA	NA	NA
128	AD2963	60	M	IIIB	Yes	Left lung mass	Squamous carcinoma	NA	NA	NA	NA	NA
129	AD2964	74	F	NA	NA	Lung biopsy	Squamous carcinoma	NA	NA	NA	NA	NA
130	AD1266	36	F	NA	Yes	Right lung CT guided biopsy	Moderately differentiated squamous carcinoma	NA	NA	NA	NA	NA
131	AD2965	61	M	IVC	Yes	Left lung biopsy	Squamous carcinoma with keratinisation	NA	NA	NA	NA	NA
132	AD1290	47	F	IV	NA	Left lung mass CT guided biopsy	Squamous carcinoma	Positive	NA	NA	Negative	NA
133	AD1298	70	M	III	Yes	Left lung - CT guided biopsy	Squamous carcinoma	NA	NA	NA	NA	NA
134	AD1322	64	M	IV	Yes	Right lobe of lung biopsy	Squamous carcinoma	Positive	NA	Positive	Negative	Negative
135	AD1330	62	M	NA	NA	Bronchial biopsy	Squamous carcinoma	Focally positive	Positive	NA	Negative	NA
136	AD1338	57	F	IV	Yes	Right lung mass	Poorly differentiated squamous carcinoma	NA	NA	NA	NA	NA
137	AD1346	73	M	NA	Yes	Right supraclavicular lymph node biopsy	Squamous carcinoma	Positive	NA	NA	NA	NA
138	AD1354	57	F	IV	No	Lung biopsy	Poorly differentiated squamous carcinoma	Positive	NA	Positive	Negative	NA
139	AD1267	64	F	IV	No	Lung mass biopsy	Poorly differentiated squamous carcinoma	Diffusely positive	NA	NA	Negative	NA
140	AD1275	70	M	IV	Yes	Right supraclavicular lymph node biopsy	Squamous carcinoma	NA	NA	NA	NA	NA
141	AD1283	57	M	NA	Yes	Bronchus biopsy	Squamous carcinoma	NA	NA	NA	NA	NA
142	AD1291	60	M	IV	Yes	Left lung mass	Poorly differentiated squamous carcinoma	NA	NA	NA	NA	NA
143	AD1299	22	M	NA	No	Right chest wall mass biopsy	Squamous carcinoma	Positive	AE1/AE3	Positive	Negative	NA
144	AD1307	81	M	III	Yes	CT guided left lung mass biopsy	Sarcomatoid Squamous carcinoma	Focally positive	Focally positive	NA	NA	NA
145	AD1315	75	M	NA	Yes	Lung biopsy	Squamous carcinoma	Positive	NA	NA	Negative	NA
146	AD1339	56	M	IV	Yes	Left supraclavicular lymph node biopsy	Metastatic Squamous carcinoma with focal keratinisation	NA	NA	NA	NA	NA
147	AD1347	66	F	III	NA	Right paratracheal lymph node CT guided biopsy	Metastatic Squamous carcinoma	NA	NA	NA	NA	NA
148	AD1355	58	M	IV	Yes	Liver - USG guided biopsy	Metastatic poorly differentiated squamous carcinoma	Positive	Negative (AE1/AE3)	NA	Negative	NA
149	AD1268	65	M	IV	Yes	Right lung mass biopsy	Poorly differentiated squamous cell carcinoma	Positive	Negative	NA	Negative	NA
150	AD2966	21	F	III	No	Bronchoscopic biopsy	Squamous carcinoma	NA	NA	NA	NA	NA
151	AD1284	62	M	IV	Yes	Vertebral soft tissue mass lesion biopsy	Metastatic poorly differentiated squamous carcinoma	NA	NA	NA	NA	NA
152	AD1292	32	M	IV	No	Cervical lymph node tissue	Squamous carcinoma	NA	NA	Focally positive	Negative	NA
153	AD1308	58	M	III	Yes	right lung mass biopsy	Squamous carcinoma	Focally positive	AE1/AE3	Focally positive	Negative	Negative
154	AD1316	61	M	NA	Yes	Right supraclavicular Lymph node Biopsy	Metastatic poorly differentiated squamous carcinoma	Positive	NA	Positive	Negative	Negative
155	AD1324	65	M	IV	Yes	Right intra bronchial biopsy	Poorly differentiated squamous carcinoma	Positive	NA	NA	Negative	Negative
156	AD2967	59	M	NA	NA	CT guided biopsy lung	Squamous carcinoma	NA	NA	NA	NA	NA
157	AD1340	69	M	III	Yes	Left chest wall trucut biopsy	Metastatic poorly differentiated squamous carcinoma	NA	NA	NA	NA	NA
158	AD1365	45	M	NA	No	Right main bronchus posterior wall biopsy	Squamous carcinoma	NA	NA	NA	NA	NA
159	AD1381	65	M	II	Yes	Supraclavicular lymph node excision	Metastatic poorly differentiated squamous cell carcinoma with perinodal extension	Positive	Negative	NA	Negative	NA
160	AD1389	59	M	IV	Yes	Left lung lesion CT guided biopsy	Non-small cell carcinoma with squamous and glandular traits	NA	NA	NA	NA	NA
161	AD1397	69	M	II	Yes	Lung lesion	Squamous carcinoma	Focally positive	Negative (AE1/AE3)	NA	Negative	NA
162	AD1413	65	M	IV	Yes	Right upper lobe lung mass CT guided biopsy	Moderately differentiated squamous cell carcinoma	NA	NA	NA	NA	NA
163	AD1429	65	M	II	Yes	Left bronchus biopsy	Squamous carcinoma	NA	Positive	NA	NA	NA
164	AD1437	70	M	NA	NA	Left lung apex CT guided biopsy	Squamous carcinoma	NA	NA	NA	NA	NA
165	AD1366	53	M	III	Yes	Right level IV lymph node biopsy	Poorly differentiated squamous carcinoma	NA	NA	NA	NA	NA
166	AD1374	60	M	IV	Yes	Right lung mass biopsy	Poorly differentiated squamous carcinoma	NA	NA	NA	NA	NA
167	AD1382	54	M	III	Yes	Right upper lobe of lung	Poorly differentiated squamous carcinoma	NA	NA	NA	NA	NA
168	AD1390	78	M	IIIB	Yes	Left lower lobe lung mass Bronchoscopic biopsy	Squamous carcinoma	NA	NA	NA	NA	NA
169	AD1398	68	M	IV	Yes	Right lung mass biopsy	Poorly differentiated squamous carcinoma	NA	NA	NA	NA	NA
170	AD1406	74	M	IV	No	left lung mass biopsy:	Moderately differentiated squamous cell carcinoma	Positive	Positive	NA	Negative	NA
171	AD1438	53	M	NA	NA	Right lower lobe of the lung		NA	NA	NA	NA	NA
172	AD1359	66	M	IV	Yes	Right upper lung node biopsy	Poorly differentiated squamous carcinoma	Focally positive	NA	NA	Negative	Negative
173	AD1367	80	M	NA	Yes	CT guided biopsy of left lung mass	Squamous carcinoma	Positive	NA	NA	Negative	NA
174	AD1375	54	M	III	Yes	Right lung lesion CT guided biopsy	Squamous carcinoma	Positive	NA	NA	Negative	NA
175	AD1391	36	F	III	NA	left lung mass biopsy	Poorly differentiated squamous carcinoma	Positive	Positive	NA	Negative	NA
176	AD1399	58	F	IV	Yes	right lung mass	Poorly differentiated squamous carcinoma	NA	NA	NA	NA	NA
177	AD1423	53	M	NA	NA	right lung biopsy	Moderately to Poorly differentiated squamous carcinoma	Positive	Positive	NA	Negative	NA
178	AD2969	55	F	IV	No	Left lung CT Guided biopsy	Poorly differentiated squamous carcinoma	Positive	NA	NA	Negative	NA
179	AD1360	65	M	NA	Yes	Right supraclavicular lymph node biopsy	Metastatic deposits of poorly differentiated squamous carcinoma	Positive	NA	NA	Negative	NA
180	AD1368	50	M	IV	Yes	Lung biopsy	Squamous carcinoma	NA	NA	NA	NA	NA
181	AD1376	72	M	NA	Yes	right upper lobe mass biopsy	Squamous carcinoma	NA	NA	NA	NA	NA
182	AD1392	55	M	III	NA	right lung biopsy	Squamous carcinoma	NA	NA	NA	NA	NA
183	AD1400	45	M	IV	Yes	Lung biopsy	Squamous carcinoma	NA	NA	NA	NA	NA
184	AD1408	65	M	IV	Yes	Anterior mediastinal mass CT guided biopsy	Squamous carcinoma	Negative	NA	NA	Negative	NA
185	AD1416	57	F	IV	No	Left supraclavicular lymph node biopsy	Squamous carcinoma	NA	NA	NA	NA	NA
186	AD2970	51	F	III	NA	right upper lobectomy	Poorly differentiated squamous carcinoma	NA	NA	NA	NA	NA
187	AD1369	70	M	IV	Yes	right main bronchus growth biopsy	Squamous carcinoma	Positive	NA	NA	Negative	NA
188	AD1377	70	M	IIIB	Yes	left upper lobe lung mass CT guided biopsy	Squamous carcinoma	NA	NA	NA	NA	NA
189	AD1393	37	M	IV	Yes	Right main bronchus mass biopsy	Squamous carcinoma	NA	NA	NA	NA	NA
190	AD1409	46	M	IV	Yes	Right upper bronchus growth biopsy:	Squamous carcinoma	NA	NA	NA	NA	NA
191	AD1417	59	M	NA	Yes	Right supraclavicular Lymph node Biopsy	Metastatic squamous carcinoma	NA	NA	NA	NA	NA
192	AD2971	57	M	NA	Yes	Right supraclavicular Lymph node Biopsy	Metastatic squamous carcinoma	NA	NA	NA	NA	NA
193	AD1370	60	M	IV	Yes	Left lower lobe lung biopsy	Poorly differentiated squamous carcinoma	Positive	NA	NA	negative	NA
194	AD1386	63	M	NA	NA	left cervical lymph node biopsy	Metastatic poorly differentiated squamous carcinoma	NA	NA	NA	NA	NA
195	AD1394	48	M	IV	Yes	Lung mass CT guided biopsy	Poorly differentiated squamous carcinoma	NA	NA	NA	NA	NA
196	AD1402	53	M	IV	Yes	Left lung mass biopsy	Squamous carcinoma	NA	NA	NA	NA	NA
197	AD1418	62	m	NA	Yes	Left lingular bronchiole mass	dysplastic squamous cells	NA	NA	NA	NA	NA
198	AD1426	50	M	IV	Yes	Right lung upper zone mass biopsy	Squamous carcinoma	NA	NA	NA	NA	NA
199	AD1434	55	M	IV	Yes	upper back swelling core biopsy	Poorly differentiated squamous carcinoma	NA	NA	NA	NA	NA
200	AD1442	59	M	NA	NA	Right lung mass-CT guided biopsy	Squamous carcinoma	Positive	Focally positive	NA	Negative	NA
201	AD1363	39	M	III	Yes	Right main bronchus mass biopsy	Squamous carcinoma	Positive	NA	NA	negative	NA
202	AD1371	65	M	IV	Yes	Right bronchus biopsy	Moderately differentiated squamous cell carcinoma	NA	NA	NA	NA	NA
203	AD1379	67	M	II	Yes	CT guided lung mass biopsy	Squamous carcinoma	NA	NA	NA	NA	NA
204	AD1387	51	F	IV	NA	Right supraclavicular node biopsy	Metastatic poorly differentiated squamous carcinoma	NA	NA	NA	NA	NA
205	AD1403	68	M	III	Yes	Lymph node dissection	Squamous carcinoma	NA	NA	NA	NA	NA
206	AD1411	48	M	NA	Yes	Right supraclavicular node biopsy	Metastatic squamous carcinoma	NA	NA	NA	NA	NA
207	AD1419	63	M	IV	Yes	Right lung mass Biopsy	Poorly differentiated squamous carcinoma	Positive	Negative	NA	Negative	NA
208	AD1427	63	M	IV	Yes	Lung mass biopsy	Keratinising squamous carcinoma	NA	NA	NA	NA	NA
209	AD1372	55	M	III	Yes	Cavitating lung mass biopsy	Moderately differentiated squamous cell carcinoma	NA	NA	NA	NA	NA
210	AD1380	66	M	III	Yes	Sternal lesion Gun biopsy	Moderately differentiated squamous cell carcinoma	NA	NA	NA	NA	NA
211	AD1388	70	M	IV	Yes	Right lung upper lobe biopsy	Poorly differentiated squamous carcinoma	NA	NA	NA	NA	NA
212	AD1396	80	M	IV	Yes	Right lung mass CT guided biopsy	Squamous carcinoma	NA	NA	NA	NA	NA
213	AD1412	51	M	NA	NA	Left lung mass biopsy	Squamous carcinoma	NA	NA	NA	NA	NA
214	AD1428	68	F	NA	NA	Left lung mass CT guided biopsy	Squamous carcinoma	NA	NA	NA	NA	NA
215	AD1436	46	M	NA	NA	Left lung mass biopsy	Squamous carcinoma	NA	NA	NA	NA	NA
216	AD2311	75	F	NA	Yes	Lung CT guided biopsy	Poorly differentiated keratinizing squamous cell carcinoma	NA	NA	NA	NA	NA
217	AD2312	85	M	III	Yes	Lung mass biopsy	Keratinizing squamous carcinoma	NA	NA	NA	NA	NA
218	AD2313	64	M	IV	Yes	Left supraclavicular node biopsy	Metastatic Squamous carcinoma	NA	NA	Positive	Negative	NA
219	AD2314	51	M	IV	Yes	Right lung mass biopsy	Poorly differentiated non-keratinizing squamous carcinoma	NA	NA	Positive	Negative	NA
220	AD2315	66	M	IV	Yes	Supraclavicular node biopsy	Metastatic squamous cell carcinoma	Positive	NA	Positive	Negative	NA
221	AD2316	50	M	IV	Yes	Endobronchial biopsy	Keratinising squamous cell carcinoma	NA	NA	NA	NA	NA
222	AD2317	55	M	IV	Yes	Lung lesion CT guided biopsy	Metastatic Squamous carcinoma	NA	NA	NA	NA	NA
223	AD2319	54	F	NA	No	Lung biopsy	Squamous carcinoma	NA	NA	NA	NA	NA
224	AD2320	47	F	IV	No	Right level V cervical lymph node biopsy	Metastatic Squamous carcinoma	NA	NA	NA	NA	NA
225	AD2321	75	M	III	No	Lung mass biopsy	Poorly differentiated basabid squamous carcinoma	NA	Negative	Positive	NA	NA
226	AD2324	50	M	IV	Yes	Right lower lobe endobronchial biopsy	Poorly differentiated squamous carcinoma	NA	NA	Positive	Negative	NA
227	AD2326	56	M	IV	Yes	Right supraclavicular lymph node biopsy	Metastatic squamous carcinoma	Focally positive	Focally positive	Focally positive	Negative	Negative
228	AD2327	54	M	IV	Yes	Left bronchus intermedius growth biopsy	Poorly differentiated squamous carcinoma	NA	NA	Positive	Negative	NA
229	AD2329	67	M	IV	Yes	Lung mass biopsy	Poorly differentiated squamous carcinoma	NA	NA	Diffusely positive	Negative	NA
230	AD2330	42	M	IV	Yes	Right main bronchus biopsy	Metastatic Squamous carcinoma	NA	Negative	NA	NA	NA
231	AD2331	46	M	III	Yes	Pleural fluid cell block	Metastatic Squamous carcinoma	NA	Negative	Positive	Negative	NA
232	AD2332	56	M	IV	Yes	Left scalene node biopsy	Metastatic moderately differentiated squamous carcinoma	NA	NA	NA	NA	NA
233	AD2333	78	M	IV	Yes	Lung mass CT guided biopsy	Metastatic poorly differentiated squamous carcinoma .	NA	NA	NA	NA	NA
234	AD2334	63	M	III	Yes	Left lung lesion biopsy	Keratinizing squamous carcinoma	NA	NA	NA	NA	NA
235	AD2335	59	M	IV	NA	Lung biopsy	Poorly differentiated squamous carcinoma	NA	Positive (CK5)	Positive	NA	Negative
236	AD2336	62	M	IV	Yes	Lung mass biopsy	Non-keratinizing squamous carcinoma	NA	NA	Positive	Negative	Negative
237	AD2337	48	M	NA	Yes	Lung mass biopsy	Poorly differentiated squamous carcinoma	NA	NA (Ck5/6 neg)	Negative	Negative	NA
238	AD2338	46	M	II	Yes	Right lung mass biopsy	Keratinizing squamous carcinoma	NA	NA	NA	NA	NA
239	AD2339	51	M	IV	No	Left lung mass biopsy	Non-keratizing squamous cell carcinoma	NA	NA	NA	NA	NA
240	AD2340	54	M	IV	Yes	Endobronchial lesion biopsy	Poorly differentiated squamous cell carcinoma	NA	NA	NA	NA	NA
241	AD2341	60	F	IV	No	Right main bronchus growth biopsy	Moderately differentiated squamous carcinoma	NA	NA	NA	NA	NA
242	AD2342	70	M	III	Yes	CT guided biopsy from lung mass	Non-keratinizing Squamous carcinoma	NA	NA	Positive	Negative	NA
243	AD2343	66	M	IV	Yes	Left upper lobe bronchial biopsy	Keratinizing squamous cell carcinoma	NA	NA	NA	NA	NA
244	AD2344	61	M	NA	Yes	Lung mass biopsy	Moderately differentiated keratinizing squamous carcinoma	NA	NA	NA	NA	NA
245	AD2346	52	M	IV	Yes	Right lung lesion biopsy	Squamous carcinoma	NA	NA	Positive	Negative	NA
246	AD2347	63	M	IV	Yes	Left lung mass biopsy	Keratinizing squamous cell carcinoma	NA	NA	NA	NA	NA
247	AD2348	67	M	IV	Yes	Left lung mass biopsy	Moderately differentiated squamous cell carcinoma	NA	NA	NA	NA	NA
248	AD2349	41	M	IV	Yes	Left supraclavicular lymph node biopsy	Metastatic squamous cell carcinoma	NA	NA	Positive	Negative	NA
249	AD2350	63	M	NA	Yes	Lung lobectomy	Poorly differentiated squamous carcinoma	NA	Positive	Positive	Negative	Negative
250	AD2351	57	M	NA	Yes	Left lung mass biopsy	Squamous carcinoma	NA	NA	Positive	Negative	NA
251	AD2352	63	M	IV	Yes	Left Supraclavicular lymph node biopsy	Metastatic Poorly differentiated squamous carcinoma	NA	NA	Positive	Negative	NA
252	AD2353	41	F	II	NA	Lung mass biopsy	Squamous carcinoma	NA	NA	Positive	NA	NA
253	AD2354	61	M	IV	Yes	Right lung mass biopsy	Poorly differentiated squamous carcinoma	NA	Positive	Positive	Negative	Negative
254	AD2355	50	F	IV	No	Right main bronchus mass endobronchial biopsy	Poorly differentiated squamous carcinoma	NA	NA	Positive	Negative	NA
255	AD2357	55	M	IV	Yes	Left lung mass	Keratinizing squamous cell carcinoma	NA	NA	NA	NA	NA
256	AD2358	41	F	IIIB	No	Left supraclavicular lymph node biopsy	Metastasis of keratinizing Squamous carcinoma with perinodal extension	NA	NA	NA	NA	NA
257	AD2360	56	F	NA	Yes	Liver lesion biopsy	Metastatic squamous carcinoma	NA	NA	NA	NA	NA
258	AD2361	62	M	II	Yes	Right lower lobe lung biopsy	Moderately differentiated squamous carcinoma	NA	NA	NA	NA	NA
259	AD2363	54	M	II	Yes	Left lung mass biopsy	Keratinizing squamous carcinoma	NA	NA	NA	NA	NA
260	AD2364	70	M	IV	Yes	Liver biopsy	Metastatic poorly differentiated squamous carcinoma	NA	NA	Positive	NA	NA
261	AD2365	65	M	IV	Yes	Left lung mass- CT guided biopsy	Squamous carcinoma	NA	NA	Diffusely positive	Negative	Negative
262	AD2368	54	M	IV	Yes	Left lung mass CT guided biopsy	Squamous carcinoma with keratinisation	NA	NA	NA	NA	NA
263	AD2370	58	M	IV	No	Right middle finger proximal pharynx lesion biopsy	Metastatic squamous cell carcinoma	NA	NA	Positive	Negative	Negative
264	AD2371	69	M	IV	Yes	Left supraclavicular node biopsy	Metastatic poorly differentiated squamous carcinoma	NA	NA	Positive	Negative	Negative
265	AD2372	54	M	IV	Yes	Left lung mass CT guided biopsy	Moderately differentiated squamous carcinoma	NA	NA	NA	NA	NA
266	AD2374	54	M	IV	Yes	Supraclavicular lymph node biopsy	Metastatic poorly differentiated squamous carcinoma	NA	NA	Positive	Negative	NA
267	AD2375	63	M	IV	Yes	Right lung mass biopsy	Moderately differentiated squamous carcinoma	NA	NA	NA	NA	NA
268	AD2376	62	M	NA	Yes	Left level II neck node biopsy	Metastatic poorly differentiated squamous carcinoma with perinodal extension	NA	NA	NA	NA	NA
269	AD2377	52	M	IV	Yes	Endobronchial biopsy	Poorly differentiated squamous carcinoma .	NA	NA	NA	NA	NA
270	AD2379	55	M	NA	Yes	Endobronchial polyp biopsy	Poorly differentiated squamous carcinoma .	NA	NA	Positive	Negative	NA
271	AD2381	53	M	IV	Yes	Lung mass CT guided biopsy	Moderately differentiated keratinizing Squamous carcinoma	NA	NA	NA	NA	NA
272	AD2382	69	M	IV	Yes	Left supraclavicular lymph nodes biopsy	Metastatic squamous cell carcinoma	NA	NA	Positive	NEgative	NA
273	AD2383	64	M	IV	Yes	Right lung mass biopsy	Squamous carcinoma	NA	NA	Focally positive	Negative	NA
274	AD2384	72	M	III	Yes	CT guided biopsy right lung lesion	Poorly differentiated squamous carcinoma	NA	NA	NA	NA	NA
275	AD2385	56	M	IV	Yes	Right lung mass biopsy	Keratinizing Squamous carcinoma	NA	NA	NA	NA	NA
276	AD2386	55	F	NA	NA	Lung biopsy	Squamous carcinoma	NA	NA	NA	NA	NA
277	AD2387	66	M	IV	Yes	Right upper lobe biopsy	Squamous carcinoma	NA	NA	NA	NA	NA
278	AD2390	60	M	IV	Yes	Paratcacheal mass	Squamous carcinoma	Positive	Negative (AE1/AE3)	Positive	Negative	Negative
279	AD2391	50	M	III	Yes	Endobronchial biopsy	Squamous carcinoma	NA	Positive	Positive	Negative	NA
280	AD2393	57	M	IV	No	Mediastinal mass biopsy	Keratinising Squamous carcinoma	NA	NA	NA	NA	NA
281	AD2394	48	M	III	Yes	Lung biopsy	Squamous carcinoma	NA	NA	NA	NA	NA
282	AD2396	63	M	NA	Yes	Lung mass biopsy	Squamous carcinoma	NA	NA	Positive	NA	Negative
283	AD2398	67	M	IV	Yes	Right lung lower lobe mass biopsy	Squamous carcinoma	Positive	NA	NA	Negative	NA
284	AD2399	57	M	IV	Yes	Right upper lobe lung biopsy	Superficial fragments of squamous cell carcinoma	NA	NA	NA	NA	NA
285	AD2400	69	F	NA	Yes	Left lung mass biopsy	Squamous carcinoma	NA	NA	Positive	Negative	NA
286	AD2401	80	M	NA	NA	Left upper lobe lung mass biopsy	Squamous carcinoma	NA	NA	Positive	Negative	NA
287	AD2402	67	M	NA	Yes	Endobronchial biopsy from right middle lobe	Squamous carcinoma	NA	NA	NA	NA	NA
288	AD2403	74	M	II	Yes	Liver mass biopsy	Squamous carcinoma	Positive	NA	NA	Negative	NA
289	AD2404	63	M	IV	Yes	endobronchial biopsy	Poorly differentiated squamous carcinoma	NA	NA	NA	NA	NA
290	AD2405	49	M	III	Yes	Left lung mass biopsy	Squamous carcinoma	NA	NA	NA	NA	NA
291	AD2406	70	F	IV	NA	CT guided biopsy of right lung	Poorly differentiated squamous carcinoma	NA	NA	Positive	Negative	NA
292	AD2407	59	M	IV	Yes	Right supraclavicular lymph node biopsy	Poorly differentiated squamous carcinoma	NA	NA	Positive	Negative	NA
293	AD2408	45	F	III	No	Left lung mass biopsy	Squamous carcinoma with clear cell morphology	NA	Positive (Ck5/6)	Positive	Negative	NA
294	AD2409	57	M	II	Yes	Right lung biopsy	Poorly differentiated squamous carcinoma	NA	NA	Diffusely Positive	Negative	NA
295	AD2410	82	M	NA	Yes	CT guided lung biopsy	Squamous carcinoma .	NA	NA	NA	NA	NA
296	AD2412	60	M	III	Yes	Right upper lobe endobronchial growth biopsy	Squamous carcinoma	Positive	NA	NA	NA	NA
297	AD2413	40	M	IV	Yes	Right bronchial mass biopsy	Squamous carcinoma	NA	NA	Positive	Negative	NA
298	AD2414	60	M	IIIB	Yes	CT guided biopsy from right lung mass	Poorly differentiated squamous carcinoma	NA	NA	Positive	Negative	NA
299	AD2415	70	M	IV	Yes	Left lung mass	Poorly differentiated squamous carcinoma	NA	NA	NA	NA	NA
300	AD2416	56	M	IV	Yes	CT guided biopsy of left lung	Poorly differentiated squamous carcinoma	NA	NA	Positive	Negative	NA
301	AD2417	53	F	IV	NA	CT guided lung biopsy	Squamous carcinoma	NA	NA	Diffusely Positive	Negative	NA
302	AD2418	62	M	IV	Yes	Lung mass biopsy	Moderately differentiated keratinizing Squamous carcinoma	NA	NA	NA	NA	NA
303	AD2419	41	M	IV	Yes	Left lung mass CT guided Tru-cut biopsy	Squamous carcinoma	NA	NA	NA	NA	NA
304	AD2420	69	M	II	Yes	Left lung mass biopsy	Squamous carcinoma of lung	NA	NA	Positive	Negative	NA
305	AD2421	64	M	III	Yes	Endobronchial biopsy	Squamous carcinoma	NA	NA	Positive	Negative	NA
306	AD2422	52	M	IIIB	Yes	Lower tracheal biopsy	Squamous carcinoma	NA	NA	NA	NA	NA
307	AD2423	65	M	NA	Yes	Left lung mass biopsy	Squamous carcinoma	NA	NA	Positive	Negative	NA
308	AD2425	66	M	III	Yes	Lung lesion biopsy	Squamous carcinoma	NA	Positive	Positive	Negative	NA
309	AD2427	68	M	III	Yes	Right lung lesion CT guided biopsy	Squamous carcinoma	NA	NA	NA	NA	NA
310	AD2428	73	M	IV	Yes	Left lung mass biopsy	Squamous carcinoma	NA	Positive	Positive	Negative	NA
311	AD2430	38	F	IV	No	Lung mass CT guided biopsy	Squamous carcinoma	NA	NA	NA	NA	NA
312	AD2431	67	M	NA	Yes	Left upper lobe lung mass biopsy	Poorly differentiated squamous carcinoma	NA	NA	Positive	Negative	NA
313	AD2433	59	M	IV	Yes	Left lung Endobronchial biopsy	Poorly differentiated squamous carcinoma	Positive	Positive	Positive	Negative	NA
314	AD2434	65	M	NA	Yes	Right vellecula biopsy	Squamous carcinoma	NA	NA	NA	NA	NA
315	AD2436	69	M	NA	NA	CT guided biopsy from right lung lesion	Poorly differentiated squamous carcinoma	NA	NA	Positive	Negative	NEGATIVE
316	AD2437	57	M	II	Yes	Left lower lobectomy	Poorly differentiated squamous carcinoma	Positive	NA	NA	Negative	NEGATIVE
317	AD2438	59	M	IIIB	Yes	Right upper lobe bronchus growth	Squamous carcinoma	NA	NA	NA	NA	NA
318	AD2439	50	M	IV	Yes	Left lung lesion CT guided	Poorly differentiated squamous cell carcinoma.	NA	NA	Positive	Negative	NA
319	AD2440	49	M	NA	Yes	Right middle lobe mass	Squamous carcinoma	NA	NA	Positive	Negative	NA
320	AD2441	60	M	IV	Yes	Lung lesion	Squamous carcinoma	Positive	NA	Positive	Negative	NA
321	AD2442	65	M	NA	Yes	Right lung mass	Keratinizing squamous cell carcinoma	NA	NA	NA	NA	NA
322	AD2443	54	F	III	NA	Left lower lobe of lung - CT guided	Squamous carcinoma with acantholytic areas	Positive	NA	NA	Negative	NA
323	AD2444	50	M	IV	Yes	Left sided lung mass	Squamous carcinoma	NA	NA	NA	NA	NA
324	AD2445	47	M	IV	No	Left lung lesion	Squamous carcinoma	NA	NA	NA	NA	NA
325	AD2447	68	M	IV	Yes	Right bronchial growth	Poorly differentiated squamous carcinoma	NA	NA	NA	NA	NA
326	AD2448	59	M	IV	Yes	Left hilar mass	Poorly differentiated squamous carcinoma	NA	NA	Negative	NA	NA
327	AD2449	69	M	IV	Yes	Lung mass	Poorly differentiated squamous carcinoma	NA	Negative	Focally positive	Negative	NA
328	AD2450	63	M	IV	Yes	Right lung mass	Squamous carcinoma	NA	NA	Positive	Negative	NA
329	AD2129	60	M	IV	Yes	Right supraclavicular node biopsy	Metastatic squamous cell carcinoma	Focally positive	Negative	Focally positive	Negative	NA
330	AD2130	80	M	IV	Yes	Left lung mass	Squamous carcinoma	NA	NA	Positive	Negative	NA
331	AD2131	49	M	IV	Yes	Nasopharyngeal biopsy	Poorly differentiated squamous carcinoma	Positive	Negative	NA	Negative	NA
332	AD2132	60	M	NA	Yes	Left hilar mass CT guided	Poorly differentiated squamous carcinoma	NA	NA	NA	NA	NA
333	AD2133	48	M	IV	No	Left lower lobe lung	Poorly differentiated squamous carcinoma	Positive	Focally positive	Positive	Negative	NEGATIVE
334	AD2134	72	M	NA	Yes	Left lung lower lobe	Squamous carcinoma	NA	Negative	Positive	Negative	NA
335	AD2135	68	M	IV	Yes	USG guided liver biopsy	Metastatic poorly differentiated squamous carcinoma	NA	Positive	Positive	Negative	NA
336	AD2136	56	F	III	No	Right upper lobe of lung lesion	Metastatic squamous carcinoma	NA	NA	NA	NA	NA
337	AD2137	35	F	IV	NA	Endobronchial biopsy	Squamous carcinoma	NA	NA	Positive	Negative	NA
338	AD2138	43	M	IV	Yes	Endotracheal biopsy from growth	Moderately differentiated squamous cell carcinoma	NA	NA	NA	NA	NA
339	AD2140	65	M	IV	Yes	Right supraclavicular lymph node	Metastasis of poorly differentiated squamous carcinoma	NA	NA	NA	NA	NA
340	AD2153	46	F	IV	No	CT guided biopsy of left lung mass	Squamous carcinoma	Positive	NA	Positive	Negative	NA
341	AD2167	80	M	III	Yes	Right lung mass	Squamous carcinoma	NA	NA	NA	NA	NA
342	AD2184	60	M	IV	Yes	Right supraclavicular node	Metastatic poorly differentiated squamous carcinoma	Positive	Negative	NA	Negative	NEGATIVE
343	AD2195	53	F	IV	NA	Right supraclavicular lymph node	Metastatic squamous carcinoma	NA	NA	NA	NA	NA
344	AD2199	61	M	IV	Yes	Left lung lobe CT guided	Squamous carcinoma	NA	NA	NA	NA	NA
345	AD2200	76	M	IV	Yes	Left lung mass CT guided	Squamous carcinoma	Positive	NA	NA	Negative	NA
346	AD2201	54	M	IV	Yes	Right lung lesion CT-guided	Squamous carcinoma	Positive	NA	NA	Negative	NA
347	AD2202	46	M	IIIB	Yes	Left lung lesion - CT guided	Squamous carcinoma	Positive	NA	NA	Negative	NA
348	AD2203	77	M	NA	Yes	Right lung mass	Squamous carcinoma	NA	NA	Positive	Negative	NA
349	AD2204	37	F	II	NA	Right lung	Squamous carcinoma	Positive	NA	Positive	Negative	NA
350	AD2206	68	F	III	Yes	Left supraclavicular lymph node	Metastatic squamous carcinoma	Positive	Positive	NA	Negative	NA
351	AD2207	59	M	IV	Yes	Lung nodule biopsy	Squamous carcinoma	NA	NA	NA	NA	NA
352	AD2208	51	M	IV	Yes	right main bronchus growth	Squamous carcinoma	NA	NA	NA	NA	NA
353	AD2210	64	F	IV	Yes	Lung mass	Poorly differentiated squamous carcinoma	NA	NA	Positive	Negative	NEGATIVE
354	AD2211	77	M	IV	Yes	Right upper lobe mass	Squamous carcinoma	Positive	NA	Positive	Negative	NA
355	AD2212	58	M	IV	Yes	Left Lung lesion	Squamous carcinoma	NA	NA	Positive	Negative	NA
356	AD2215	60	M	III	No	Left supraclavicular lymph node	Metastatic poorly differentiated squamous carcinoma	NA	NA	NA	NA	NA
357	AD2217	66	M	III	No	Lung mass- CT guided	Squamous carcinoma	Positive	NA	NA	Negative	NA
358	AD2219	76	M	IV	Yes	Lung biopsy	Squamous carcinoma	Positive	NA	NA	Negative	NA
359	AD2220	72	M	IV	Yes	Right lower lobe endobronchial growth	Poorly differentiated squamous carcinoma	NA	Negative	Positive	Negative	NA
360	AD2221	62	M	III	Yes	Bronchial biopsy	Squamous carcinoma	Positive	NA	Positive	NA	NA
361	AD2222	60	M	III	No	Lung mass	Poorly differentiated squamous carcinoma	NA	Positive	Focally positive	Negative	NA
362	AD2223	60	M	IV	Yes	Endobronchial mass	Squamous carcinoma	NA	NA	NA	NA	NA
363	AD2225	37	F	NA	NA	Left bronchus	Squamous carcinoma	NA	NA	NA	NA	NA
364	AD2226	68	M	NA	Yes	Lung mass	Poorly differentiated squamous carcinoma	NA	NA	Positive	Negative	NA
365	AD2227	67	M	NA	Yes	Lung mass	Squamous carcinoma	NA	NA	NA	NA	NA
366	AD1165	44	M	III	Yes	Right lung	Poorly differentiated squamous carcinoma	NA	NA	NA	NA	NA
367	AD1173	59	M	NA	No	Right upper lobe of lung	Poorly differentiated squamous cell carcinoma	Positive	Positive	NA	Negative	NA
368	AD1181	50	M	IV	Yes	Right lung lesion CT-guided	Poorly differentiated squamous carcinoma	NA	NA	NA	NA	NA
369	AD1189	51	M	IV	Yes	Right paratracheal lymph node biopsy	Metastatic Squamous carcinoma	NA	NA	NA	NA	NA
370	AD1197	60	M	IV	Yes	Lung mass CT guided	Poorly differentiated squamous carcinoma	Positive	NA	Positive	Negative	NEGATIVE
371	AD1205	47	M	NA	Yes	Left lung / pleural mass	Well differentiated squamous carcinoma	Positive	Focally positive	NA	Negative	NA
372	AD1182	61	M	IIIB	Yes	Left lung hilar mass	Squamous carcinoma	NA	NA	Positive	Negative	NA
373	AD1190	70	F	IV	Yes	Right lung mass biopsy	Poorly differentiated squamous carcinoma	NA	Negative	Positive	Negative	NEGATIVE
374	AD1198	65	M	NA	Yes	Left lung mass CT guided biopsy	Poorly differentiated squamous carcinoma	NA	NA	NA	NA	NA
375	AD1214	53	M	IV	Yes	Left lung lesion biopsy	Squamous carcinoma	NA	NA	Positive	Negative	NA
376	AD1246	68	M	NA	NA	Bronchoscopic biopsy Left bronchus	Squamous carcinoma	NA	NA	NA	NA	NA
377	AD1254	58	M	II	Yes	Main bronchus lymph node and Subcarinal lymph nodes	Metastatic squamous carcinoma	Focally positive	NA	NA	Negative	NA
378	AD1167	33	F	IV	No	Left upper lobe lung biopsy	Poorly differentiated squamous carcinoma	NA	NA	NA	NA	NA
379	AD1183	53	M	III	Yes	Right lower lobe lung biopsy	Squamous carcinoma	NA	NA	NA	NA	NA
380	AD1191	48	F	IV	No	Right lung mass biopsy	Squamous carcinoma	NA	NA	NA	NA	NA
381	AD1207	66	M	IV	Yes	Right upper lobe lung biopsy	Squamous carcinoma	NA	NA	NA	NA	NA
382	AD1223	75	M	III	Yes	Right lung biopsy	Squamous carcinoma	NA	NA	NA	NA	NA
383	AD1168	46	M	IV	Yes	Left bronchus mass biopsy	Poorly differentiated squamous carcinoma	NA	NA	NA	NA	NA
384	AD1192	65	M	IIIB	No	Left lung mass CT guided	Squamous carcinoma	NA	NA	NA	NA	NA
385	AD1200	56	M	IV	Yes	Right upper lobe lung mass	Squamous carcinoma	NA	NA	NA	NA	NA
386	AD1208	60	M	II	Yes	Left supraclavicular lymph node	Metastatic Squamous carcinoma	NA	NA	NA	NA	NA
387	AD1224	59	M	NA	Yes	Biopsy right UL bronchus	Squamous carcinoma	NA	NA	NA	NA	NA
388	AD1240	53	F	NA	NA	Biopsy- Lung	Metastatic Squamous carcinoma	NA	NA	NA	NA	NA
389	AD1248	57	M	III	Yes	Mediastinal node CT guided biopsy	Metastatic Squamous carcinoma .	NA	NA	NA	NA	NA
390	AD1169	65	M	IIIB	Yes	CT guided biopsy of lung	Poorly differentiated squamous carcinoma	NA	NA	NA	NA	NA
391	AD1177	62	M	III	Yes	Left supraclavicular lymph node biopsy	Metastatic poorly differentiated squamous carcinoma	NA	NA	NA	NA	NA
392	AD1185	69	M	IV	No	Left lung mass biopsy	Squamous carcinoma	Positive	NA	NA	Negative	NA
393	AD1201	68	M	II	Yes	Left lung mass	Squamous carcinoma	Positive	Positive	NA	Negative	NEGATIVE
394	AD1209	57	M	IV	Yes	Endobronchial punch biopsy	Squamous carcinoma	NA	NA	Positive	Negative	NA
395	AD1241	65	M	III	Yes	Right lung biopsy	Squamous carcinoma	NA	NA	NA	NA	NA
396	AD1249	80	M	NA	NA	Left lung lesion biopsy	Poorly differentiated squamous carcinoma
397	AD1257	47	M	III	Yes	Lung mass biopsy	Squamous caricnoma	NA	NA	NA	NA	NA
398	AD1170	65	M	III	Yes	Right lung mass biopsy	Squamous carcinoma	NA	NA	NA	NA	NA
399	AD1186	75	M	IV	Yes	Right inguinal lymph node biopsy	Metastatic Poorly differentiated squamous carcinoma	NA	NA	NA	NA	NA
400	AD1194	67	M	III	Yes	Left thigh swelling	Metastatic Squamous carcinoma	Positive	Positive	NA	Negative	NA
401	AD1202	61	M	IV	No	Left lung lesion biopsy	Squamous carcinoma	NA	NA	NA	NA	NA
402	AD1210	73	M	IV	Yes	Endobronchial biopsy	Squamous carcinoma	NA	Positive	Positive	Negative	negative
403	AD1226	66	M	NA	Yes	Right upper lobe lung biopsy	Squamous carcinoma	NA	NA	NA	NA	NA
404	AD1234	58	M	III	Yes	Left Lingula Lobectomy	Poorly differentiated squamous carcinoma	NA	NA	NA	NA	NA
405	AD1250	57	M	III	Yes	Left upper lobe mass, biopsy	Poorly differentiated keratinising Squamous carcinoma	NA	NA	NA	NA	NA
406	AD1258	58	M	IV	Yes	Lung mass biopsy	Poorly differentiated squamous carcinoma	NA	NA	NA	NA	NA
407	AD1171	55	M	IV	Yes	Right hilar mass biopsy	Poorly differentiated squamous carcinoma with basaloid pattern.	NA	NA	NA	NA	NA
408	AD1195	57	M	IV	Yes	Right supraclavicular lymph node	Metastatic Squamous carcinoma with perinodal extension	NA	NA	NA	NA	NA
409	AD1203	70	M	IV	Yes	Right Lung mass biopsy	Squamous carcinoma	NA	NA	NA	NA	NA
410	AD1211	67	M	IV	Yes	Left lung nodule biopsy	Squamous carcinoma	NA	Positive	Positive	Negative	NA
411	AD1227	60	M	NA	Yes	Left lung mass- CT guided biopsy	Squamous carcinoma	NA	NA	NA	NA	NA
412	AD1251	55	M	NA	NA	Left lung lobectomy	Poorly differentiated squamous carcinoma with involved regional nodes	NA	NA	NA	NA	NA
413	AD1259	41	M	IV	Yes	Left lung biopsy	Poorly differentiated squamous carcinoma	NA	NA	NA	NA	NA
414	AD1180	68	M	IV	Yes	Left chest wall lesion trucut biopsy	Squamous carcinoma	NA	NA	NA	NA	NA
415	AD1188	32	F	IV	NA	Left lung mass biopsy	Poorly differentiated squamous cell carcinoma	NA	NA	Positive	Negative	NA
416	AD1196	62	M	IV	Yes	Right Supraclavicular lymph node biopsy	Metastatic Squamous carcinoma	NA	NA	NA	NA	NA
417	AD1204	81	M	NA	NA	Lung lesion CT guided biopsy guided biopsy	Squamous carcinoma	NA	NA	NA	NA	NA
418	AD1212	49	M	IV	Yes	Left supraclavicular lymph node biopsy	Metastatic Poorly differentiated squamous carcinoma	NA	NA	Focally positive	Negative	NA
419	AD1236	67	M	IV	Yes	Biopsy from lesion right upper lobe bronchus	Poorly differentiated squamous carcinoma	NA	NA	NA	NA	NA
420	AD1244	74	M	NA	NA	Left lung upper lobe fibreoptic bronchoscope guided biopsy	Squamous carcinoma	NA	NA	NA	NA	NA
421	AD1270	77	M	III	Yes	Lung biopsy	Squamous carcinoma	NA	NA	NA	NA	NA
422	AD1247	65	M	NA	NA	CT guided biopsy of left upper lobe mass	Poorly differentiated squamous carcinoma	NA	NA	NA	NA	NA
423	AD1225	47	M	NA	Yes	Left lower lobe, biopsy	Poorly differentiated squamous carcinoma	NA	NA	NA	NA	NA
424	AD1242	50	M	NA	NA	Left upper lobe bronchus growth biopsy	Squamous carcinoma	NA	NA	NA	NA	NA
425	AD2972	75	F	IV	NA	Left lower lung biopsy	Squamous carcinoma	NA	NA	NA	NA	NA
426	AD1222	60	M	II	No	Lung lesion Bronchoscopic biopsy	Poorly differentiated squamous carcinoma	NA	NA	NA	NA	NA
427	AD1280	56	M	IV	Yes	Right lung mass	Squamous carcinoma	Positive	NA	NA	Negative	Focally positive
428	AD1288	69	M	IV	Yes	Lung mass biopsy	Squamous carcinoma	NA	NA	NA	NA	NA
429	AD2973	58	M	IV	Yes	Left lung CT guided iopsy	Squamous carcinoma	Positive	NA	NA	Negative	NA
430	AD2435	65	M	III	Yes	Right lung mass CT guided biopsy	Poorly differentiated squamous carcinoma	NA	NA	Positive	Negative	NA
