# Supplementary material for: Molecular characterization of lung squamous cell carcinoma tumors reveals therapeutically relevant alterations
Source: Oncotarget. 2021 Mar 16;12(6):578–88. doi: 10.18632/oncotarget.27905 (PMC7984830; doi:10.18632/oncotarget.27905)
Supplement: Supplementary file 3 [file oncotarget-12-578-s003.xlsx]

## Sheet: Sequenom
Supplementary Table 2: List of mutations assayed using single base extention mass spectrometry
Sr. No	Gene	Mutation	Reference allele	Altered allele	Genomic coordinates (250bp upstream and downstream)	Flanking Sequence
1	AKT1	E17K	C	T	14:105246301-105246801	CTTGTTGCTTGCCAGCCCAGGACTTGGAGGCTCCAGGGGACCCCCATCGTGGGGCCTGGTGGGCAAAGAGGGCTCCAGCCAACCCCCCAAATCTGAATCCCGAGAGGCCAAGGGGATACTTACGCGCCACAGAGAAGTTGTTGAGGGGAGCCTCACGTTGGTCCACATCCTGCGGCCGCTCCTTGTAGCCAATGAAGGTGCCATCATTCTTGAGGAGGAAGTAGCGTGGCCGCCAGGTCTTGATGTACT[C>T]CCCTACAGACGTGCGGGTGGTGAGAGCCACGCACACTCTACCCGTCAGACCCTCGCCAGGCAGCCAGGCAGGAACTGGGTGTGCCAGGACAGATGTGCCTGGGATGCCTGAGTCCCAGGGGGCAGGCGCGGTACGGGAGCTGTTT…
2	CDKN2A	D108G	T	C	9:21970785-21971285	GAGCTGAGGCAAGACCGGAGACTGGTCTCCCGGGCTGAACTTTCTGTGCTGGAAAATGAATGCTCTGAGCTTTGGAAGCTCTCAGGGTACAAATTCTCAGATCATCAGTCCTCACCTGAGGGACCTTCCGCGGCATCTATGCGGGCATGGTTACTGCCTCTGGTGCCCCCCGCAGCCGCGCGCAGGTACCGTGCGACATCGCGATGGCCCAGCTCCTCAGCCAGGTCCACGGGCAGACGGCCCCAGGCA[T>C]CGCGCACGTCCAGCCGCGCCCCGGCCCGGTGCAGCACCACCAGCGTGTCCAGGAAGCCCTCCCGGGCAGCGTCGTGCACGGGTCGGGTGAGAGTGGCGGGGTCGGCGCAGTTGGGCTCCGCGCCGTGGAGCAGCAGCAGCTCCGC…
3	CDKN2A	D108Y	C	A	9:21970786-21971286	AGCTGAGGCAAGACCGGAGACTGGTCTCCCGGGCTGAACTTTCTGTGCTGGAAAATGAATGCTCTGAGCTTTGGAAGCTCTCAGGGTACAAATTCTCAGATCATCAGTCCTCACCTGAGGGACCTTCCGCGGCATCTATGCGGGCATGGTTACTGCCTCTGGTGCCCCCCGCAGCCGCGCGCAGGTACCGTGCGACATCGCGATGGCCCAGCTCCTCAGCCAGGTCCACGGGCAGACGGCCCCAGGCAT[C>A]GCGCACGTCCAGCCGCGCCCCGGCCCGGTGCAGCACCACCAGCGTGTCCAGGAAGCCCTCCCGGGCAGCGTCGTGCACGGGTCGGGTGAGAGTGGCGGGGTCGGCGCAGTTGGGCTCCGCGCCGTGGAGCAGCAGCAGCTCCGCC…
4	CDKN2A	D84N	C	T	9:21970858-21971358	GGAAGCTCTCAGGGTACAAATTCTCAGATCATCAGTCCTCACCTGAGGGACCTTCCGCGGCATCTATGCGGGCATGGTTACTGCCTCTGGTGCCCCCCGCAGCCGCGCGCAGGTACCGTGCGACATCGCGATGGCCCAGCTCCTCAGCCAGGTCCACGGGCAGACGGCCCCAGGCATCGCGCACGTCCAGCCGCGCCCCGGCCCGGTGCAGCACCACCAGCGTGTCCAGGAAGCCCTCCCGGGCAGCGT[C>T]GTGCACGGGTCGGGTGAGAGTGGCGGGGTCGGCGCAGTTGGGCTCCGCGCCGTGGAGCAGCAGCAGCTCCGCCACTCGGGCGCTGCCCATCATCATGACCTGCCAGAGAGAACAGAATGGTCAGAGCCAGGGTGGGGGCCGGCAT…
5	CTNNB1	S37C	C	G	3:41265863-41266363	CTAACCCTGGCTATCATTCTGCTTTTCTTGGCTGTCTTTCAGATTTGACTTTATTTCTAAAAATATTTCAATGGGTCATATCACAGATTCTTTTTTTTTAAATTAAAGTAACATTTCCAATCTACTAATGCTAATACTGTTTCGTATTTATAGCTGATTTGATGGAGTTGGACATGGCCATGGAACCAGACAGAAAAGCGGCTGTTAGTCACTGGCAGCAACAGTCTTACCTGGACTCTGGAATCCATT[C>G]TGGTGCCACTACCACAGCTCCTTCTCTGAGTGGTAAAGGCAATCCTGAGGAAGAGGATGTGGATACCTCCCAAGTCCTGTATGAGTGGGAACAGGGATTTTCTCAGTCCTTCACTCAAGAACAAGTAGCTGGTAAGAGTATTATT…
6	CTNNB1	S33C	C	G	3:41265851-41266351	TTCATCACTGAGCTAACCCTGGCTATCATTCTGCTTTTCTTGGCTGTCTTTCAGATTTGACTTTATTTCTAAAAATATTTCAATGGGTCATATCACAGATTCTTTTTTTTTAAATTAAAGTAACATTTCCAATCTACTAATGCTAATACTGTTTCGTATTTATAGCTGATTTGATGGAGTTGGACATGGCCATGGAACCAGACAGAAAAGCGGCTGTTAGTCACTGGCAGCAACAGTCTTACCTGGACT[C>G]TGGAATCCATTCTGGTGCCACTACCACAGCTCCTTCTCTGAGTGGTAAAGGCAATCCTGAGGAAGAGGATGTGGATACCTCCCAAGTCCTGTATGAGTGGGAACAGGGATTTTCTCAGTCCTTCACTCAAGAACAAGTAGCTGGT…
7	DDR2	S768R	T	A	1:162748140-162748640	GGCTGCGTTTTTTTCAGCTCTTGGATCTCATCCCCAGAGAAACAGAACCAAGCTGAGATCATGAGAATGAAAGAATGGGCTGTTTCTAAATACTCCATGCACATCTTGGCATTTTCAGAATTCCTTGCCTGTGGTGGGGGAAGGGGTATAGCTGCAGATTATGAAATTTAACAGGGTGTTGTTGTGCACAGGTTATTCTGATTTCCCATTCTTTTCTTTACTTAAATAGGGCAAGTTCACTACAGCAAG[T>A]GATGTGTGGGCCTTTGGGGTTACTTTGTGGGAGACTTTCACCTTTTGTCAAGAACAGCCCTATTCCCAGCTGTCAGATGAACAGGTTATTGAGAATACTGGAGAGTTCTTCCGAGACCAAGGGAGGCAGGTAAGAACTGTTGGGG…
8	EGFR	746-750del	GGAATTAAGAGAAGC		7:55242215-55242715	GTGATTCGTGGAGCCCAACAGCTGCAGGGCTGCGGGGGCGTCACAGCCCCCAGCAATATCAGCCTTAGGTGCGGCTCCACAGCCCCAGTGTCCCTCACCTTCGGGGTGCATCGCTGGTAACATCCACCCAGATCACTGGGCAGCATGTGGCACCATCTCACAATTGCCAGTTAACGTCTTCCTTCTCTCTCTGTCATAGGGACTCTGGATCCCAGAAGGTGAGAAAGTTAAAATTCCCGTCGCTATCAA[GGAATTAAGAGAAGCA/]ACATCTCCGAAAGCCAACAAGGAAATCCTCGATGTGAGTTTCTGCTTTGCTGTGTGGGGGTCCATGGCTCTGAACCTCAGGCCCACCTTTTCTCATGTCTGGCAGCTGCTCTGCTCTAGACCCTGCTCATC…
9	EGFR	L858R	T	G	7:55259265-55259765	TTGGATCAGTAGTCACTAACGTTCGCCAGCCATAAGTCCTCGACGTGGAGAGGCTCAGAGCCTGGCATGAACATGACCCTGAATTCGGATGCAGAGCTTCTTCCCATGATGATCTGTCCCTCACAGCAGGGTCTTCTCTGTTTCAGGGCATGAACTACTTGGAGGACCGTCGCTTGGTGCACCGCGACCTGGCAGCCAGGAACGTACTGGTGAAAACACCGCAGCATGTCAAGATCACAGATTTTGGGC[T>G]GGCCAAACTGCTGGGTGCGGAAGAGAAAGAATACCATGCAGAAGGAGGCAAAGTAAGGAGGTGGCTTTAGGTCAGCCAGCATTTTCCTGACACCAGGGACCAGGCTGCCTTCCCACTAGCTGTATTGTTTAACACATGCAGGGGA…
10	EGFR	G719S	G	A	7:55241457-55241957	TACATTTGTCCTTCCAAATGAGCTGGCAAGTGCCGTGTCCTGGCACCCAAGCCCATGCCGTGGCTGCTGGTCCCCCTGCTGGGCCATGTCTGGCACTGCTTTCCAGCATGGTGAGGGCTGAGGTGACCCTTGTCTCTGTGTTCTTGTCCCCCCCAGCTTGTGGAGCCTCTTACACCCAGTGGAGAAGCTCCCAACCAAGCTCTCTTGAGGATCTTGAAGGAAACTGAATTCAAAAAGATCAAAGTGCTG[G>A]GCTCCGGTGCGTTCGGCACGGTGTATAAGGTAAGGTCCCTGGCACAGGCCTCTGGGCTGGGCCGCAGGGCCTCTCATGGTCTGGTGGGGAGCCCAGAGTCCTTGCAAGCTGTATATTTCCATCATCTACTTTACTCTTTGTTTCA…
11	EGFR	G719A	G	C	7:55241458-55241958	ACATTTGTCCTTCCAAATGAGCTGGCAAGTGCCGTGTCCTGGCACCCAAGCCCATGCCGTGGCTGCTGGTCCCCCTGCTGGGCCATGTCTGGCACTGCTTTCCAGCATGGTGAGGGCTGAGGTGACCCTTGTCTCTGTGTTCTTGTCCCCCCCAGCTTGTGGAGCCTCTTACACCCAGTGGAGAAGCTCCCAACCAAGCTCTCTTGAGGATCTTGAAGGAAACTGAATTCAAAAAGATCAAAGTGCTGG[G>C]CTCCGGTGCGTTCGGCACGGTGTATAAGGTAAGGTCCCTGGCACAGGCCTCTGGGCTGGGCCGCAGGGCCTCTCATGGTCTGGTGGGGAGCCCAGAGTCCTTGCAAGCTGTATATTTCCATCATCTACTTTACTCTTTGTTTCAC…
12	EP300	E1365K	G	A	22:41564542-41565042	CTGTTAGAGTAGTTCATGCTTCTGACAAAACCGTGGAAGTAAAACCAGGCATGAAAGCAAGGTATCTAGTCATTTCACTTTTCTTCTCCTCGTGGATCCAAAATTGCTCATACATGGTTACTATTGGTGATTCCAGTCTGAATGAGTTATGTTGTGGTTCCCCCACCATCTCAATTGTATAGGTTTGTGGACAGTGGAGAGATGGCAGAATCCTTTCCATACCGAACCAAAGCCCTCTTTGCCTTTGAA[G>A]AAATTGATGGTGTTGACCTGTGCTTCTTTGGCATGCATGTTCAAGAGTATGGCTCTGACTGCCCTCCACCCAACCAGAGGTATGACTAGCTCACAGTGGCTAGCTCCGGATTTGTGTGGGAGTTCCAACTTATAATAGGTGGAAA…
13	EP300	D1399N	G	A	22:41565279-41565779	GTGCCAGGCACTGCTAGTTACTACAAATAGAAGGAAACCACAGGCTCACTGAACTTCCCTGAAGGGTTCACGGCGGAGTCGCCTACCTGCCTGTGATGAGCTTCACAAATAACGATGTGAGCAAAGAGCCTGGGAGAGTGAGAGGGTGTTATTAGGCACATGGAGTAAAGAACTCATTATGTGACCTGACTTTTTTTTTCCTCTTCATTTCTCTTCATTTTGTATAGGAGAGTATACATATCTTACCTC[G>A]ATAGTGTTCATTTCTTCCGTCCTAAATGCTTGAGGACTGCAGTCTATCATGAAATCCTAATTGGATATTTAGAATATGTCAAGAAATTAGGGTAAGCATATTTTGATAATGGCTTTTTTTCTTTAACTAGCATGGCATTCTGGTG…
14	ERBB2	G660R	G	C	17:37879353-37879853	GCGGAGAGGGTTCTGATTGCCTACAAGGAGTTTGGACTTTATTGTGGAGGCAGCGGGGAGCCAAGGCAGGTTTTAGAGTAGGAGAGGGTCCAAGCCTGTGGGTCACCCTTCCGACTTCCCTTTCCGAATGCCAAACACCTTCATGTCCCCCGTGGGCCCCCTTTGTCCCTCCCACCCCAAACTAGCCCTCAATCCCTGACCCTGGCTTCCGCCCCCAGCCCTCTGACGTCCATCATCTCTGCGGTGGTT[G>C]GCATTCTGCTGGTCGTGGTCTTGGGGGTGGTCTTTGGGATCCTCATCAAGCGACGGCAGCAGAAGATCCGGAAGTACACGATGCGGAGACTGCTGCAGGAAACGGAGGTGAGGCGGGGTGAAGTCCTCCCAGCCCGCGTGGGGTC…
15	ERBB2	S653C	C	G	17:37879332-37879832	GAGTATAGAGAATCTGGAGATGCGGAGAGGGTTCTGATTGCCTACAAGGAGTTTGGACTTTATTGTGGAGGCAGCGGGGAGCCAAGGCAGGTTTTAGAGTAGGAGAGGGTCCAAGCCTGTGGGTCACCCTTCCGACTTCCCTTTCCGAATGCCAAACACCTTCATGTCCCCCGTGGGCCCCCTTTGTCCCTCCCACCCCAAACTAGCCCTCAATCCCTGACCCTGGCTTCCGCCCCCAGCCCTCTGACGT[C>G]CATCATCTCTGCGGTGGTTGGCATTCTGCTGGTCGTGGTCTTGGGGGTGGTCTTTGGGATCCTCATCAAGCGACGGCAGCAGAAGATCCGGAAGTACACGATGCGGAGACTGCTGCAGGAAACGGAGGTGAGGCGGGGTGAAGT…
16	ERBB2	I767M	C	G	17:37880007-37880507	GAGGCAGTGTTTGGGGGAGGGCAGTTACAGCGGAGAAGGGAGCGGGGCCAAGCCCTAGGGTGGTGAAGGATGTTTGGAGGACAAGTAATGATCTCCTGGAAGGCAGGTAGGATCCAGCCCACGCTCTTCTCACTCATATCCTCCTCTTTCTGCCCAGGGCATCTGGATCCCTGATGGGGAGAATGTGAAAATTCCAGTGGCCATCAAAGTGTTGAGGGAAAACACATCCCCCAAAGCCAACAAAGAAAT[C>G]TTAGACGTAAGCCCCTCCACCCTCTCCTGCTAGGAGGACAGGAAGGACCCCATGGCTGCAGGTCTGGGCTCTGGTCTCTCTTCATTGGGGTTTGGGGAGATATGACTCCCGCAAACCTAGACTATTTTTTTGGAGACGGAGTCTT…
17	ERBB2	V777L	G	C/T	17:37880750-37881250	TCCGCCCGCCTCGGCCTCCCAAAGTGCTGGGATTACAGGTGTGAGCCACCGTGCCCGGCCTAATCTTTGTATTTTTAGTAGAGACAGGGTTTCACCATGTTGTCCAGGCTGGTACTTTGAGCCTTCACAGGCTGTGGGCCATGGCTGTGGTTTGTGATGGTTGGGAGGCTGTGTGGTGTTTGGGGGTGTGTGGTCTCCCATACCCTCTCAGCGTACCCTTGTCCCCAGGAAGCATACGTGATGGCTGGT[G>C/T]TGGGCTCCCCATATGTCTCCCGCCTTCTGGGCATCTGCCTGACATCCACGGTGCAGCTGGTGACACAGCTTATGCCCTATGGCTGCCTCTTAGACCATGTCCGGGAAAACCGCGGACGCCTGGGCTCCCAGGACCTGCTGAAC…
18	ERBB2	S310F	C	T	17:37867958-37868458	ACAGAACTCTCTGCTTTGGTCTCCCTTTTTGCAAAATGGGAATCTCACAGTGCTGATCCCGTCTGGTTGTTGTGAGGGGTAAATGGATGTCAGGTGCTGATGCGTGGTAGGGCATTTAAGTATTGGTTGATATTATTCTTCTTGTGCCTGGGCACGGTAATGCTGCTCATGGTGGTGCACGAAGGGCCAGGGTATGTGGCTACATGTTCCTGATCTCCTTAGACAACTACCTTTCTACGGACGTGGGAT[C>T]CTGCACCCTCGTCTGCCCCCTGCACAACCAAGAGGTGACAGCAGAGGATGGAACACAGCGGTGTGAGAAGTGCAGCAAGCCCTGTGCCCGAGGTACCCACTCACTGCCCCCGAGGCCAGCTGCAGTTCCTGTCCCTCTGCGCATG…
19	ERBB3	V104M	G	A	12:56478604-56479104	CTGGGCAACAAGAGCGTAACTCCGTCTCAAATTTTAAAAAAAAGAAAAAAAGAAAGGAAAGAAAGAAGGAAGAATTAAAACAGTTAAAGAGTCTTTAATGCCTGAAGGAGGAGAGGAGATTGAGATTATTTTGCCCTGTTGTCTCTCTCATTTACATAATCTGCTCTGTCACAGTGGATTCGAGAAGTGACAGGCTATGTCCTCGTGGCCATGAATGAATTCTCTACTCTACCATTGCCCAACCTCCGC[G>A]TGGTGCGAGGGACCCAGGTCTACGATGGGAAGTTTGCCATCTTCGTCATGTTGAACTATAACACCAACTCCAGCCACGCTCTGCGCCAGCTCCGCTTGACTCAGCTCACCGGTCAGTTCCCGATGGTTCCTTCTGGCCTCACCCC…
20	ERBB3	A130T	G	A	12:56478682-56479182	AACAGTTAAAGAGTCTTTAATGCCTGAAGGAGGAGAGGAGATTGAGATTATTTTGCCCTGTTGTCTCTCTCATTTACATAATCTGCTCTGTCACAGTGGATTCGAGAAGTGACAGGCTATGTCCTCGTGGCCATGAATGAATTCTCTACTCTACCATTGCCCAACCTCCGCGTGGTGCGAGGGACCCAGGTCTACGATGGGAAGTTTGCCATCTTCGTCATGTTGAACTATAACACCAACTCCAGCCAC[G>A]CTCTGCGCCAGCTCCGCTTGACTCAGCTCACCGGTCAGTTCCCGATGGTTCCTTCTGGCCTCACCCCTCAGCCAGCCCAAGACTGGTACCTCCTTGATGATGACCCAAGACTGCTCACTCTAAGTGCCTCTTCCAAGGTGCCTGT…
21	FGFR2	Y375C	T	C	10:123274544-123275044	GATGGCATCAAAGCAGAGGACAAGATCCACAAGCTGGCTGGGTCATGGGGGAGGAGTAAATTTCTTTAAACTCTTTATCTACTTTCTGTTACCTGTCTCCGCAGGGGGATACGTTTGGTCAGCTTGTGCACAGCCGGCTGGCTGCTGAAGTCTGGCTTCTTGGTCGTGTTCTTCATTCGGCACAGGATGACTGTTACCACCATACAGGCGATTAAGAAGACCCCTATGCAGTAAATGGCTATCTCCAGG[T>C]AGTCTGGGGAAGCTGTAATCTCCTTTTCTCTTCCAGGCGCTAGATTGCAGATCACAGGAGGAGGAACAGATAAGCAGGCCATAGAGTTAGCACACCAGACTGACGCATCATAGCACAACCAAAGGAACCAAAAGGCGACGACCAT…
22	FGFR2	K659E	T	C	10:123247266-123247766	TCCTAGCGGTTGCTGATTATTCTGTATATAAGTGTTTCACATTTACTAAAATTGACATAATAGAGGCTAAATTTGCATATTGAGAGTTTGTGAATAGTAAGTCAAAAGAACGGGAATCGGGGCAGGGGAATGGGTCCCCAGCCATCCCACCCAGCTCTCAACATTGACGGCCTTTCTTCCTGGAACATTCTGAGCCTCACCCCCGCCCCTGCCCACTGTGTTACTGCCATCGACTTACATTGGTGGTCT[T>C]TTTGTAATAGTCTATATTGTTGATATCTCTGGCGAGTCCAAAGTCTGCTATTTTCATCACATTGTTTTCTGTTACCAAAACATTTCTGGCTGCTAAATCTCGATGAATACACTGAAATCAAGAAAGAAGCAAGAGAAATAACTAA…
23	FGFR2	K659N	C	G/A	10:123247264-123247764	AATCCTAGCGGTTGCTGATTATTCTGTATATAAGTGTTTCACATTTACTAAAATTGACATAATAGAGGCTAAATTTGCATATTGAGAGTTTGTGAATAGTAAGTCAAAAGAACGGGAATCGGGGCAGGGGAATGGGTCCCCAGCCATCCCACCCAGCTCTCAACATTGACGGCCTTTCTTCCTGGAACATTCTGAGCCTCACCCCCGCCCCTGCCCACTGTGTTACTGCCATCGACTTACATTGGTGGT[C>G/A]TTTTTGTAATAGTCTATATTGTTGATATCTCTGGCGAGTCCAAAGTCTGCTATTTTCATCACATTGTTTTCTGTTACCAAAACATTTCTGGCTGCTAAATCTCGATGAATACACTGAAATCAAGAAAGAAGCAAGAGAAATAA…
24	FGFR2	S320C	C	G	10:123278074-123278574	CACCCGACCTATCCAGTTAGCTATCGCTCACACCCTCCTGCCCTTCTCTCCACCAGGTCTTTCCGTTGTCCACCACTGGACTGATTTTGTTCTTTAAAATCCGCAGCCCTTTAATGCCGCTGTTTAGACGTAATGGAGTTTGTTTTCTTGCGGTGTGTTGGTGGTGGGACCATAGACAATGCTAAGACCTTCCTGGTTGGCCGTTATATTGTTCTCCTGTGTCTGTTCTAGCACTCGGGGATAAATAGTT[C>G]CAATGCAGAAGTGCTGGCTCTGTTCAATGTGACCGAGGCGGATGCTGGGGAATATATATGTAAGGTCTCCAATTATATAGGGCAGGCCAACCAGTCTGCCTGGCTCACTGTCCTGCCAAAACAGCAAGGTAACAATGCTTTCAT…
25	FGFR2	S320F	C	T	10:123278074-123278574	CACCCGACCTATCCAGTTAGCTATCGCTCACACCCTCCTGCCCTTCTCTCCACCAGGTCTTTCCGTTGTCCACCACTGGACTGATTTTGTTCTTTAAAATCCGCAGCCCTTTAATGCCGCTGTTTAGACGTAATGGAGTTTGTTTTCTTGCGGTGTGTTGGTGGTGGGACCATAGACAATGCTAAGACCTTCCTGGTTGGCCGTTATATTGTTCTCCTGTGTCTGTTCTAGCACTCGGGGATAAATAGTT[C>T]CAATGCAGAAGTGCTGGCTCTGTTCAATGTGACCGAGGCGGATGCTGGGGAATATATATGTAAGGTCTCCAATTATATAGGGCAGGCCAACCAGTCTGCCTGGCTCACTGTCCTGCCAAAACAGCAAGGTAACAATGCTTTCAT…
26	FGFR2	C382R	A	G	10:123274524-123275024	CATGGAAGCTCACAGAAGTCGATGGCATCAAAGCAGAGGACAAGATCCACAAGCTGGCTGGGTCATGGGGGAGGAGTAAATTTCTTTAAACTCTTTATCTACTTTCTGTTACCTGTCTCCGCAGGGGGATACGTTTGGTCAGCTTGTGCACAGCCGGCTGGCTGCTGAAGTCTGGCTTCTTGGTCGTGTTCTTCATTCGGCACAGGATGACTGTTACCACCATACAGGCGATTAAGAAGACCCCTATGC[A>G]GTAAATGGCTATCTCCAGGTAGTCTGGGGAAGCTGTAATCTCCTTTTCTCTTCCAGGCGCTAGATTGCAGATCACAGGAGGAGGAACAGATAAGCAGGCCATAGAGTTAGCACACCAGACTGACGCATCATAGCACAACCAAAGG…
27	FGFR2	N549K	A	C/T	10:123257784-123258284	AATCCAAAGTCACCTGCACCCTCCTTTCCACTGGCCCCCAGGTACGGGCACAGACCCTTCTTTGTGTTCATGGCTAGGAACATCTTCCAATGGGGATTTTAAAAAGAACTTTAAACATGCACACAGGGTGCTCTGGGAGCAGGATCTGGAAGCCCAGCCATTTCTAAAATGATTCAATCAAACTGCAGAGTATTTGGGCGAATGCAGTTTTTCCTCCTACTCACCATCCTGTGTGCAGGCTCCAAGAAG[A>C/T]TTTATGATATTCTTGTGTTTCCCAATCATCTTCATCATCTCCATCTCTGACACCAGATCAGAAAGGTCTTTCTCTGTGGCATCATCTATGAACAGTAGGCATATTCACAAATCAGTTCATTTCCTCTAACTCATGGGCAGCTA…
28	FGFR2	W290C	C	A/G	10:123279312-123279812	TCCCTTCTGAAATTCTACTAGCAAGTGTAATGATCTGTTAATTCCTTAGAACACTCTCTGCTGGCTAGTCAAAAAAGAGAATCATCCTCTCTCAACTCCAACAGGAAATCAAAGAACCTGTGGCCAAACCCATGAAGGAGACCCCAGTTGTGGGTACCTTTAGATTCAGAAAGTCCTCACCTTGAGAACCTTGAGGTAGGGCAGCCCGTCGGGCCCGTATTTACTGCCGTTCTTTTCCACGTGCTTGAT[C>A/G]CACTGGATGTGGGGCTGGGCATCACTGTAAACCTTGCAGACAAACTCTACGTCTCCTCCGACCACTGTGGAGGCATTTGCCGGCAGTCCGGCTTGGAGGATGGGCCGGTGAGGCGATCGCTCTGGTGGAGAGAGGGAAGAAAG…
29	FGFR2	S252W	G	C	10:123279427-123279927	ACCTGTGGCCAAACCCATGAAGGAGACCCCAGTTGTGGGTACCTTTAGATTCAGAAAGTCCTCACCTTGAGAACCTTGAGGTAGGGCAGCCCGTCGGGCCCGTATTTACTGCCGTTCTTTTCCACGTGCTTGATCCACTGGATGTGGGGCTGGGCATCACTGTAAACCTTGCAGACAAACTCTACGTCTCCTCCGACCACTGTGGAGGCATTTGCCGGCAGTCCGGCTTGGAGGATGGGCCGGTGAGGC[G>C]ATCGCTCTGGTGGAGAGAGGGAAGAAAGGAGGAGTGGGGATGGGAGAATGAGAGACCAATAAATAAGCTGTGTTGTCCAGAGGGCTGTCAGTGACCTCATGCCAGAAAAGCCTCAAGCCTGCTGGCTGACACCTTTGAAATAACA…
30	FGFR3	K650Q	A	C	4:1807639-1808139	GGGCATGGAGTACTTGGCCTCCCAGAAGGTGGGCAGGGCGGCAGGTGTGGGTGGAGTAGGCTGGGCCCTGCCCTGAGATGCTGGGAGCAGCGGGGAGAGGTGGAGAGGCTTCAGCCCTGCCTCCCACCCCTTCCCCAGTGCATCCACAGGGACCTGGCTGCCCGCAATGTGCTGGTGACCGAGGACAACGTGATGAAGATCGCAGACTTCGGGCTGGCCCGGGACGTGCACAACCTCGACTACTACAAG[A>C]AGACGACCAACGTGAGCCCGGCCCTGGGGTGCGGGGGTGGGGGTCATGCCAGTAGGACGCCTGGCGCCAACACCGCCTTCCCACACCCTCCCAGGGCCGGCTGCCCGTGAAGTGGATGGCGCCTGAGGCCTTGTTTGACCGAGTC…
31	FGFR3	R248C	C	T	4:1803314-1803814	CCGCTCACTCACCCGCCCGCGTCCCGGTGCAGCTGCGGCATCAGCAGTGGAGCCTGGTCATGGAAAGCGTGGTGCCCTCGGACCGCGGCAACTACACCTGCGTCGTGGAGAACAAGTTTGGCAGCATCCGGCAGACGTACACGCTGGACGTGCTGGGTGAGGGCCCTGGGGCGGCGCGGGGGTGGGGGCGGCAGTGGCGGTGGTGGTGAGGGAGGGGGTGGCCCCTGAGCGTCATCTGCCCCCACAGAG[C>T]GCTCCCCGCACCGGCCCATCCTGCAGGCGGGGCTGCCGGCCAACCAGACGGCGGTGCTGGGCAGCGACGTGGAGTTCCACTGCAAGGTGTACAGTGACGCACAGCCCCACATCCAGTGGCTCAAGCACGTGGAGGTGAATGGCAG…
32	FGFR3	S249C	C	G	4:1803318-1803818	TCACTCACCCGCCCGCGTCCCGGTGCAGCTGCGGCATCAGCAGTGGAGCCTGGTCATGGAAAGCGTGGTGCCCTCGGACCGCGGCAACTACACCTGCGTCGTGGAGAACAAGTTTGGCAGCATCCGGCAGACGTACACGCTGGACGTGCTGGGTGAGGGCCCTGGGGCGGCGCGGGGGTGGGGGCGGCAGTGGCGGTGGTGGTGAGGGAGGGGGTGGCCCCTGAGCGTCATCTGCCCCCACAGAGCGCT[C>G]CCCGCACCGGCCCATCCTGCAGGCGGGGCTGCCGGCCAACCAGACGGCGGTGCTGGGCAGCGACGTGGAGTTCCACTGCAAGGTGTACAGTGACGCACAGCCCCACATCCAGTGGCTCAAGCACGTGGAGGTGAATGGCAGCAAG…
33	FGFR3	Y373C	A	G	4:1805849-1806349	CTGGCTCTGCTGGGCTCCTTCTCTCCAGGGTCTGGCCCTCTAGACTCACTGGCGTTACTGACTGCGAGACCCTCCAGACAAGGCGCGTGCTGAGGTTCTGAGCCCCCTTCCGCTCCCAGTGGTGCCTGCGGCTCTGGGCCAGGGGCATCCATGGGAGCCCCGTGGGGGGGGGGGCCAGGCCAGGCCTCAACGCCCATGTCTTTGCAGCCGAGGAGGAGCTGGTGGAGGCTGACGAGGCGGGCAGTGTGT[A>G]TGCAGGCATCCTCAGCTACGGGGTGGGCTTCTTCCTGTTCATCCTGGTGGTGGCGGCTGTGACGCTCTGCCGCCTGCGCAGCCCCCCCAAGAAAGGCCTGGGCTCCCCCACCGTGCACAAGATCTCCCGCTTCCCGCTCAAGCGA…
34	FGFR3	G691R	G	A	4:1808063-1808563	CTGCAGAGCTCAGGCTTCAGGGGTGGAGGCGGGAACTGGGCAGAGCCAGGACCCCAGCTGCAGTCCCCAGGCCTGTGCCCTGGAGCTCCTGGGTGTGGTTTCTACCCCTCCCTGGGGGCAGCAGCGCAGCCCTGGCCTATTCCCCTGGTGCCCGCCCAGGTGTCTGTCCTGGGAGTCTCAGGACAGCCTGACCTCACCTTCCCCTGCAGCTGGTCCTTTGGGGTCCTGCTCTGGGAGATCTTCACGCTG[G>A]GGGGCTCCCCGTACCCCGGCATCCCTGTGGAGGAGCTCTTCAAGCTGCTGAAGGAGGGCCACCGCATGGACAAGCCCGCCAACTGCACACACGACCTGTGAGTGGCATCCCTGGCCCTCCACTGGGTCCTCAGGGGTGGGGGTCC…
35	KRAS	G12V/D	C	A/T	12:25398034-25398534	AAGTTCCCATATTAATGGTTACATATAACTTGAAACCCAAGGTACATTTCAGATAACTTAACTTTCAGCATAATTATCTTGTAATAAGTACTCATGAAAATGGTCAGAGAAACCTTTATCTGTATCAAAGAATGGTCCTGCACCAGTAATATGCATATTAAAACAAGATTTACCTCTATTGTTGGATCATATTCGTCCACAAAATGATTCTGAATTAGCTGTATCGTCAAGGCACTCTTGCCTACGCCA[C>A/T]CAGCTCCAACTACCACAAGTTTATATTCAGTCATTTTCAGCAGGCCTTATAATAAAAATAATGAAAATGTGACTATATTAGAACATGTCACACATAAGGTTAATACACTATCAAATACTCCACCAGTACCTTTTAATACAAAC…
36	KRAS	G12C	C	A	12:25398035-25398535	AGTTCCCATATTAATGGTTACATATAACTTGAAACCCAAGGTACATTTCAGATAACTTAACTTTCAGCATAATTATCTTGTAATAAGTACTCATGAAAATGGTCAGAGAAACCTTTATCTGTATCAAAGAATGGTCCTGCACCAGTAATATGCATATTAAAACAAGATTTACCTCTATTGTTGGATCATATTCGTCCACAAAATGATTCTGAATTAGCTGTATCGTCAAGGCACTCTTGCCTACGCCAC[C>A]AGCTCCAACTACCACAAGTTTATATTCAGTCATTTTCAGCAGGCCTTATAATAAAAATAATGAAAATGTGACTATATTAGAACATGTCACACATAAGGTTAATACACTATCAAATACTCCACCAGTACCTTTTAATACAAACTCA…
37	KRAS	G13D	C	T	12:25398031-25398531	GTAAAGTTCCCATATTAATGGTTACATATAACTTGAAACCCAAGGTACATTTCAGATAACTTAACTTTCAGCATAATTATCTTGTAATAAGTACTCATGAAAATGGTCAGAGAAACCTTTATCTGTATCAAAGAATGGTCCTGCACCAGTAATATGCATATTAAAACAAGATTTACCTCTATTGTTGGATCATATTCGTCCACAAAATGATTCTGAATTAGCTGTATCGTCAAGGCACTCTTGCCTACG[C>T]CACCAGCTCCAACTACCACAAGTTTATATTCAGTCATTTTCAGCAGGCCTTATAATAAAAATAATGAAAATGTGACTATATTAGAACATGTCACACATAAGGTTAATACACTATCAAATACTCCACCAGTACCTTTTAATACAAA…
38	NRAS	Q61K	G	T	1:115256280-115256780	GATTCTCAATGTCAAACAACCTAAAACCAACTCTTCCCATAATTAAAAAGCTCTATCTTCCCTAGTGTGGTAACCTCATTTCCCCATAAAGATTCAGAACACAAAGATCATCCTTTCAGAGAAAATAATGCTCCTAGTACCTGTAGAGGTTAATATCCGCAAATGACTTGCTATTATTGATGGCAAATACACAGAGGAAGCCTTCGCCTGTCCTCATGTATTGGTCTCTCATGGCACTGTACTCTTCTT[G>T]TCCAGCTGTATCCAGTATGTCCAACAAACAGGTTTCACCATCTATAACCACTTGTTTTCTGTAAGAATCCTGGGGGTGTGGAGGGTAAGGGGGCAGGGAGGGAGGGAAGTTCAATTTTTATTAAAAACCACAGGGAATGCAATGC…
39	PIK3CA	E542K	G	A	3:178935832-178936332	TCTCTGAAAATAAAGTCTTGCAATGAAAATAAATTATTTTACAACAGTTAATTAGCAATGTAAAATTTATTGAAAATGTATTTGCTTTTTCTGTAAATCATCTGTGAATCCAGAGGGGAAAAATATGACAAAGAAAGCTATATAAGATATTATTTTATTTTACAGAGTAACAGACTAGCTAGAGACAATGAATTAAGGGAAAATGACAAAGAACAGCTCAAAGCAATTTCTACACGAGATCCTCTCTCT[G>A]AAATCACTGAGCAGGAGAAAGATTTTCTATGGAGTCACAGGTAAGTGCTAAAATGGAGATTCTCTGTTTCTTTTTCTTTATTACAGAAAAAATAACTGAATTTGGCTGATCTCAGCATGTTTTTACCATACCTATTGGAATAAAT…
40	PIK3CA	E545K	G	A	3:178935841-178936341	ATAAAGTCTTGCAATGAAAATAAATTATTTTACAACAGTTAATTAGCAATGTAAAATTTATTGAAAATGTATTTGCTTTTTCTGTAAATCATCTGTGAATCCAGAGGGGAAAAATATGACAAAGAAAGCTATATAAGATATTATTTTATTTTACAGAGTAACAGACTAGCTAGAGACAATGAATTAAGGGAAAATGACAAAGAACAGCTCAAAGCAATTTCTACACGAGATCCTCTCTCTGAAATCACT[G>A]AGCAGGAGAAAGATTTTCTATGGAGTCACAGGTAAGTGCTAAAATGGAGATTCTCTGTTTCTTTTTCTTTATTACAGAAAAAATAACTGAATTTGGCTGATCTCAGCATGTTTTTACCATACCTATTGGAATAAATAAAGCAGAA…
41	PIK3CA	H1047R	A	G	3:178951835-178952335	AACATCATTTGCTCCAAACTGACCAAACTGTTCTTATTACTTATAGGTTTCAGGAGATGTGTTACAAGGCTTATCTAGCTATTCGACAGCATGCCAATCTCTTCATAAATCTTTTCTCAATGATGCTTGGCTCTGGAATGCCAGAACTACAATCTTTTGATGACATTGCATACATTCGAAAGACCCTAGCCTTAGATAAAACTGAGCAAGAGGCTTTGGAGTATTTCATGAAACAAATGAATGATGCAC[A>G]TCATGGTGGCTGGACAACAAAAATGGATTGGATCTTCCACACAATTAAACAGCATGCATTGAACTGAAAAGATAACTGAGAAAATGAAAGCTCACTCTGGATTCCACACTGCACTGTTAATAACTCTCAGCAGGCAAAGACCGAT…
42	PTEN	G165E	G	A	10:89711626-89712126	GTGACCTTTGAATAAATGGGTTGTTATGATAATTGTTTTAAGGGAGGAGAGTTATTCTGATATCCTTTGTATTGATATTGCTCTTATTTATTATTGAGCTGGATTTAAGTATTAATCATTTAAGGTCAAATTTCTAATGTATATATGTTCTTAAATGGCTACGACCCAGTTACCATAGCAATTTAGTGAAATAACTATAATGGAACATTTTTTTTCAATTTGGCTTCTCTTTTTTTTCTGTCCACCAGG[G>A]AGTAACTATTCCCAGTCAGAGGCGCTATGTGTATTATTATAGCTACCTGTTAAAGAATCATCTGGATTATAGACCAGTGGCACTGTTGTTTCACAAGATGATGTTTGAAACTATTCCAATGTTCAGTGGCGGAACTTGCAGTAAG…
43	PTEN	R130G	C	G	10:89692654-89693154	GTGTTTCTTTTAAATACCTGTTAAGTTTGTATGCAACATTTCTAAAGTTACCTACTTGTTAATTAAAAATTCAAGAGTTTTTTTTTCTTATTCTGAGGTTATCTTTTTACCACAGTTGCACAATATCCTTTTGAAGACCATAACCCACCACAGCTAGAACTTATCAAACCCTTTTGTGAAGATCTTGACCAATGGCTAAGTGAAGATGACAATCATGTTGCAGCAATTCACTGTAAAGCTGGAAAGGGA[C>G]GAACTGGTGTAATGATATGTGCATATTTATTACATCGGGGCAAATTTTTAAAGGCACAAGAGGCCCTAGATTTCTATGGGGAAGTAAGGACCAGAGACAAAAAGGTAAGTTATTTTTTGATGTTTTTCCTTTCCTCTTCCTGGAT…
44	PTEN	R130Q	G	A	10:89692655-89693155	TGTTTCTTTTAAATACCTGTTAAGTTTGTATGCAACATTTCTAAAGTTACCTACTTGTTAATTAAAAATTCAAGAGTTTTTTTTTCTTATTCTGAGGTTATCTTTTTACCACAGTTGCACAATATCCTTTTGAAGACCATAACCCACCACAGCTAGAACTTATCAAACCCTTTTGTGAAGATCTTGACCAATGGCTAAGTGAAGATGACAATCATGTTGCAGCAATTCACTGTAAAGCTGGAAAGGGAC[G>A]AACTGGTGTAATGATATGTGCATATTTATTACATCGGGGCAAATTTTTAAAGGCACAAGAGGCCCTAGATTTCTATGGGGAAGTAAGGACCAGAGACAAAAAGGTAAGTTATTTTTTGATGTTTTTCCTTTCCTCTTCCTGGATC…
45	RB1	C706F	G	T	13:49037627-49038127	ATTTACAAACCAGGTGATCAGTCCTGAATAATTGAGCCTTGGTGATTTGCATTTTGTTCTTTAAACACACTTTGGGTTAAACACTTCATGTAGACTTTCAAACTGAGCTCAGTATGGAAAGAAATAACTCTGTAGATTAAACCTTTCTTTTTTGAGGCTAAAAGAAAGAAAATGGTATTTTTTAAGAACAAAACCATGTAATAAAATTCTGACTACTTTTACATCAATTTATTTACTAGATTATGATGT[G>T]TTCCATGTATGGCATATGCAAAGTGAAGAATATAGACCTTAAATTCAAAATCATTGTAACAGCATACAAGGATCTTCCTCATGCTGTTCAGGAGGTAGGTAATTTTCCATAGTAAGTTTTTTTGATAAATCCATATCCATAACAT…
46	RB1	E748*	G	T	13:49038914-49039414	TTCTGTGACATTTCACTTCTAGAAGAGCAGCTATAATCCAAGCCTAAGAAGTAATTTTATTTATTTATTATTTTTTCCTTTATAATATGTGCTTCTTACCAGTCAAAAAGTATTATAAACTATTAGAAAAGAAAATCTAAAGGTAGAAATTTTAAAATTCATTTAACAAGTAAATTTTACTTTTTTTTTTTTTTTTTTTTTTTTACTGTTCTTCCTCAGACATTCAAACGTGTTTTGATCAAAGAAGAG[G>T]AGTATGATTCTATTATAGTATTCTATAACTCGGTCTTCATGCAGAGACTGAAAACAAATATTTTGCAGTATGCTTCCACCAGGGTAGGTCAAAAGTATCCTTTGATTGGAAAAATCTAATGTAATGGGTCCACCAAAACATTAAA…
47	RET	A664D	C	A	10:43609789-43610289	TTCCCACACCTCCATGGCCACTTCCCAGCTGGCGCGGACACGGCAGGCTGGAGAGCCATGAGGCAGAGCATACGCAGCCTGTACCCAGTGGTGCCGAGCCTCTGGCGGTGCCAAGCCTCACACCACCCCCACCCACAGATCCACTGTGCGACGAGCTGTGCCGCACGGTGATCGCAGCCGCTGTCCTCTTCTCCTTCATCGTCTCGGTGCTGCTGTCTGCCTTCTGCATCCACTGCTACCACAAGTTTG[C>A]CCACAAGCCACCCATCTCCTCAGCTGAGATGACCTTCCGGAGGCCCGCCCAGGCCTTCCCGGTCAGCTACTCCTCTTCCGGTGCCCGCCGGCCCTCGCTGGACTCCATGGAGAACCAGGTCTCCGTGGATGCCTTCAAGATCCTG…
48	RET	M918T	T	C	10:43617166-43617666	CCTGTGGGTGGGCAGCTGACTCCCGCCAGCATCTCAGCAATCCACAGGAGGTTCAGGCTGGAGCTCCAGCCCCTTCAAAGATGTGTGTGGCCAGTTCTGTGCCCAGGAGTGTCTACAGCACTCCTCTGGTTACTGAAAGCTCAGGGATAGGGCCTGGCCTTCTCCTTTACCCCTCCTTCCTAGAGAGTTAGAGTAACTTCAATGTCTTTATTCCATCTTCTCTTTAGGGTCGGATTCCAGTTAAATGGA[T>C]GGCAATTGAATCCCTTTTTGATCATATCTACACCACGCAAAGTGATGTGTAAGTGTGGGTGTTGCTCTCTTGGGGTGGAGGTTACAGAAACACCCTTATACATGTAGTGGGGCCACGACGCCCGTCTGTGCAGCTTGGCCAGGGA…
49	TP53	R273L	C	A	17:7576870-7577370	TCCATCCAGTGGTTTCTTCTTTGGCTGGGGAGAGGAGCTGGTGTTGTTGGGCAGTGCTAGGAAAGAGGCAAGGAAAGGTGATAAAAGTGAATCTGAGGCATAACTGCACCCTTGGTCTCCTCCACCGCTTCTTGTCCTGCTTGCTTACCTCGCTTAGTGCTCCCTGGGGGCAGCTCGTGGTGAGGCTCCCCTTTCTTGCGGAGATTCTCTTCCTCTGTGCGCCGGTCTCTCCCAGGACAGGCACAAACA[C>A]GCACCTCAAAGCTGTTCCGTCCCAGTAGATTACCACTACTCAGGATAGGAAAAGAGAAGCAAGAGGCAGTAAGGAAATCAGGTCCTACCTGTCCCATTTAAAAAACCAGGCTCCATCTACTCCCAACCACCCTTGTCCTTTCTGG…
50	TP53	R248L	C	A	17:7577288-7577788	GGTGGAGGAGAAGCCACAGGTTAAGAGGTCCCAAAGCCAGAGAAAAGAAAACTGAGTGGGAGCAGTAAGGAGATTCCCCGCCGGGGATGTGATGAGAGGTGGATGGGTAGTAGTATGGAAGAAATCGGTAAGAGGTGGGCCCAGGGGTCAGAGGCAAGCAGAGGCTGGGGCACAGCAGGCCAGTGTGCAGGGTGGCAAGTGGCTCCTGACCTGGAGTCTTCCAGTGTGATGATGGTGAGGATGGGCCTC[C>A]GGTTCATGCCGCCCATGCAGGAACTGTTACACATGTAGTTGTAGTGGATGGTGGTACAGTCAGAGCCAACCTAGGAGATAACACAGGCCCAAGATGAGGCCAGTGCGCCTTGGGGAGACCTGTGGCAAGCAGGGGAGGCCTTTTT…
51	TP53	R175H	C	T	17:7578156-7578656	ACCCCAGTTGCAAACCAGACCTCAGGCGGCTCATAGGGCACCACCACACTATGTCGAAAAGTGTTTCTGTCATCCAAATACTCCACACGCAAATTTCCTTCCACTCGGATAAGATGCTGAGGAGGGGCCAGACCTAAGAGCAATCAGTGAGGAATCAGAGGCCTGGGGACCCTGGGCAACCAGCCCTGTCGTCTCTCCAGCCCCAGCTGCTCACCATCGCTATCTGAGCAGCGCTCATGGTGGGGGCAG[C>T]GCCTCACAACCTCCGTCATGTGCTGTGACTGCTTGTAGATGGCCATGGCGCGGACGCGGGTGCCGGGCGGGGGTGTGGAATCAACCCACAGCTGCACAGGGCAGGTCTTGGCCAGTTGGCAAAACATCTTGTTGAGGGCAGGGGA…
52	TP53	R158L	C	A	17:7578207-7578707	TGTCGAAAAGTGTTTCTGTCATCCAAATACTCCACACGCAAATTTCCTTCCACTCGGATAAGATGCTGAGGAGGGGCCAGACCTAAGAGCAATCAGTGAGGAATCAGAGGCCTGGGGACCCTGGGCAACCAGCCCTGTCGTCTCTCCAGCCCCAGCTGCTCACCATCGCTATCTGAGCAGCGCTCATGGTGGGGGCAGCGCCTCACAACCTCCGTCATGTGCTGTGACTGCTTGTAGATGGCCATGGCG[C>A]GGACGCGGGTGCCGGGCGGGGGTGTGGAATCAACCCACAGCTGCACAGGGCAGGTCTTGGCCAGTTGGCAAAACATCTTGTTGAGGGCAGGGGAGTACTGTAGGAAGAGGAAGGAGACAGAGTTGAAAGTCAGGGCACAAGTGAA…
53	TP53	R273H	C	T	17:7576870-7577370	TCCATCCAGTGGTTTCTTCTTTGGCTGGGGAGAGGAGCTGGTGTTGTTGGGCAGTGCTAGGAAAGAGGCAAGGAAAGGTGATAAAAGTGAATCTGAGGCATAACTGCACCCTTGGTCTCCTCCACCGCTTCTTGTCCTGCTTGCTTACCTCGCTTAGTGCTCCCTGGGGGCAGCTCGTGGTGAGGCTCCCCTTTCTTGCGGAGATTCTCTTCCTCTGTGCGCCGGTCTCTCCCAGGACAGGCACAAACA[C>T]GCACCTCAAAGCTGTTCCGTCCCAGTAGATTACCACTACTCAGGATAGGAAAAGAGAAGCAAGAGGCAGTAAGGAAATCAGGTCCTACCTGTCCCATTTAAAAAACCAGGCTCCATCTACTCCCAACCACCCTTGTCCTTTCTGG…
