# Supplementary material for: Molecular characterization of lung squamous cell carcinoma tumors reveals therapeutically relevant alterations
Source: Oncotarget. 2021 Mar 16;12(6):578–88. doi: 10.18632/oncotarget.27905 (PMC7984830; doi:10.18632/oncotarget.27905)
Supplement: Supplementary file 4 [file oncotarget-12-578-s004.xlsx]

## Sheet: Transition-Transversion
Supplementary Table 4: Total number of transitions and transversions per sample after exome sequencing of lung squamous samples
Sample	A-G	G-A	C-T	T-C	A-C	A-T	C-A	C-G	G-C	G-T	T-G	T-A	Ti	Tv	Ti/Tv
AD2313	19807	21526	21126	20105	4733	3480	5208	6301	6357	5343	4763	3396	82564	39581	2.09
AD2315	22943	24091	23876	22697	5537	4098	5868	7160	7301	5817	5512	4037	93607	45330	2.07
AD2320	21397	22919	22465	21320	5094	3651	5388	6715	6816	5430	5158	3634	88101	41886	2.1
AD2327	23286	24727	24580	22921	5580	3987	5972	7411	7385	6070	5550	3951	95514	45906	2.08
AD2340	21070	22506	22099	20968	4988	3771	5293	6601	6558	5418	5034	3734	86643	41397	2.09
AD2341	22802	24408	24198	22859	5549	3887	5777	7175	7315	5767	5427	3993	94267	44890	2.1
AD2349	22778	24398	24113	22757	5564	3987	5866	7137	7222	5843	5444	3918	94046	44981	2.09
AD2351	25490	26834	26706	25430	6372	4631	6653	8367	8593	6734	6325	4456	104460	52131	2
AD2352	25177	26651	26431	25049	5988	4287	6342	7907	7868	6315	5946	4287	103308	48940	2.11
AD2356	22341	23714	23200	22307	5334	3947	5622	7003	6974	5617	5462	3873	91562	43832	2.09
AD2364	23034	24709	24332	22765	5512	3849	5855	7459	7551	5869	5520	3859	94840	45474	2.09
AD2367	20629	22161	22293	20859	4884	3526	5297	6472	6532	5279	4911	3564	85942	40465	2.12
AD2371	22703	24508	23900	22790	5565	4006	5965	7315	7395	5984	5436	4007	93901	45673	2.06
AD2373	21721	23342	22941	21837	5282	3718	5674	7041	7073	5735	5223	3801	89841	43547	2.06
AD2374	21422	23253	22663	21248	5172	3622	5434	6706	6638	5415	5206	3663	88586	41856	2.12
AD2375	23323	24812	24458	23212	5568	3872	5841	7412	7473	5929	5546	3966	95805	45607	2.1
AD2378	22463	24062	23810	22331	5420	3850	5756	7179	7225	5842	5328	3856	92666	44456	2.08
AD2382	21524	23075	22588	21585	5139	3753	5519	6741	6776	5545	5282	3810	88772	42565	2.09
AD2385	21700	23090	22752	21681	5256	3678	5491	6782	6890	5500	5217	3656	89223	42470	2.1
AD2398	21049	22590	22258	20984	4847	3506	5353	6567	6583	5312	4976	3546	86881	40690	2.14
