# Supplementary material for: Molecular characterization of lung squamous cell carcinoma tumors reveals therapeutically relevant alterations
Source: Oncotarget. 2021 Mar 16;12(6):578–88. doi: 10.18632/oncotarget.27905 (PMC7984830; doi:10.18632/oncotarget.27905)
Supplement: Supplementary file 6 [file oncotarget-12-578-s006.xlsx]

## Sheet: Sequenom Alterations
Supplementary Table 6: Genetic alterations obtained from mass array genotyping data of 430 lung squamous tumors
Sr No	ADlabID	Age	Gender	Stage	Tobacco/Smoker	EGFR mutation	PIK3CA mutation	Oncogenic alterations	Panel mutations
1	AD1415	51	M	IV	Yes	E746_A750del	-	EGFR E746_A750del	EGFR E746_A750del, TP53 R273L
2	AD2345	60	M	IV	No	E746_A750del	H1047R	EGFR E746_A750del, PIK3CA H1047R	EGFR E746_A750del, PIK3CA H1047R
3	AD1293	58	F	III	No	E746_A750del	-	EGFR E746_A750del	EGFR E746_A750del
4	AD2950	58	M	III	Yes	E746_A750del	-	EGFR E746_A750del	EGFR E746_A750del
5	AD1306	65	M	III	Yes	E746_A750del	-	EGFR E746_A750del	EGFR E746_A750del
6	AD1384	51	M	NA	Yes	E746_A750del	-	EGFR E746_A750del	EGFR E746_A750del
7	AD1361	38	M	IV	No	E746_A750del	-	EGFR E746_A750del	EGFR E746_A750del
8	AD1385	60	M	NA	NA	E746_A750del	-	EGFR E746_A750del	EGFR E746_A750del
9	AD2951	62	M	III	Yes	E746_A750del	-	EGFR E746_A750del	EGFR E746_A750del
10	AD2213	53	F	NA	NA	E746_A750del	-	EGFR E746_A750del	EGFR E746_A750del
11	AD1217	58	F	NA	Yes	E746_A750del	-	EGFR E746_A750del	EGFR E746_A750del
12	AD1178	55	M	NA	Yes	E746_A750del	-	EGFR E746_A750del	EGFR E746_A750del
13	AD1395	62	M	IV	Yes	L858R	-	EGFR L858R	EGFR L858R
14	AD1328	62	M	NA	Yes	L858R	-	EGFR L858R	EGFR L858R
15	AD1353	41	M	NA	No	L858R	-	EGFR L858R	EGFR L858R
16	AD1282	52	F	NA	NA	L858R	-	EGFR L858R	EGFR L858R
17	AD1356	61	M	IV	Yes	L858R	-	EGFR L858R	EGFR L858R
18	AD1357	53	F	IV	NA	L858R	-	EGFR L858R	EGFR L858R
19	AD1421	68	M	NA	NA	L858R	-	EGFR L858R	EGFR L858R
20	AD1422	62	M	NA	NA	L858R	-	EGFR L858R	EGFR L858R
21	AD1364	60	M	IV	No	L858R	-	EGFR L858R	EGFR L858R
22	AD2388	60	M	IV	No	L858R	-	EGFR L858R	EGFR L858R
23	AD2389	65	M	IIIB	Yes	L858R	-	EGFR L858R	EGFR L858R
24	AD2198	83	F	II	No	L858R	-	EGFR L858R	EGFR L858R
25	AD2216	60	F	IV	No	L858R	-	EGFR L858R	EGFR L858R
26	AD1286	65	F	IV	No	-	E542K	PIK3CA E542K	PIK3CA E542K
27	AD1281	53	M	NA	NA	-	E542K	PIK3CA E542K	PIK3CA E542K
28	AD2952	62	M	NA	Yes	-	E542K	PIK3CA E542K	PIK3CA E542K
29	AD2369	53	M	NA	NA	-	E542K	PIK3CA E542K	PIK3CA E542K
30	AD2424	65	F	NA	Yes	-	E542K	PIK3CA E542K	PIK3CA E542K
31	AD2429	80	M	NA	Yes	-	E542K	PIK3CA E542K	PIK3CA E542K
32	AD2432	54	M	NA	NA	-	E542K	PIK3CA E542K	PIK3CA E542K
33	AD2218	69	M	IV	Yes	-	E542K	PIK3CA E542K	PIK3CA E542K
34	AD1174	30	F	NA	NA	-	E542K	PIK3CA E542K	PIK3CA E542K
35	AD1206	47	F	IV	No	-	E542K	PIK3CA E542K	PIK3CA E542K
36	AD2953	53	M	II	Yes	-	E542K	PIK3CA E542K	PIK3CA E542K
37	AD1253	66	M	NA	Yes	-	E542K	PIK3CA E542K	PIK3CA E542K
38	AD2426	60	M	IV	Yes	-	E545K	PIK3CA E545K	PIK3CA E545K
39	AD1373	71	M	IV	Yes	-	E545K	PIK3CA E545K	PIK3CA E545K
40	AD1358	48	M	IV	Yes	-	E545K	PIK3CA E545K	PIK3CA E545K
41	AD1414	60	F	II	Yes	-	E545K	PIK3CA E545K	PIK3CA E545K
42	AD1383	44	M	IV	Yes	-	E545K	PIK3CA E545K	PIK3CA E545K
43	AD2359	55	F	IIIB	Yes	-	E545K	PIK3CA E545K	PIK3CA E545K
44	AD2366	50	M	IV	Yes	-	E545K	PIK3CA E545K	PIK3CA E545K
45	AD2367	72	M	IV	Yes	-	E545K	PIK3CA E545K	PIK3CA E545K
46	AD2380	72	M	IV	Yes	-	E545K	PIK3CA E545K	PIK3CA E545K
47	AD2154	50	M	IV	No	-	E545K	PIK3CA E545K	PIK3CA E545K
48	AD1199	56	M	IIIB	Yes	-	E545K	PIK3CA E545K	PIK3CA E545K
49	AD1362	75	M	III	Yes	-	-	-	TP53 R158L
50	AD1404	60	M	III	No	-	-	-	TP53 R158L
51	AD2362	80	M	IV	Yes	-	-	-	TP53 R158L
52	AD2214	61	M	IV	Yes	-	-	-	TP53 R158L
53	AD2228	66	M	NA	Yes	-	-	-	TP53 R158L
54	AD1179	72	M	IV	Yes	-	-	-	TP53 R158L
55	AD2954	60	M	NA	No	-	-	-	TP53 R175H
56	AD1378	70	M	NA	Yes	-	-	-	TP53 R175H
57	AD1410	60	M	III	No	-	-	-	TP53 R175H
58	AD2318	61	M	IV	Yes	-	-	-	TP53 R175H
59	AD2392	47	M	IV	Yes	-	-	-	TP53 R175H
60	AD2397	39	M	II	Yes	-	-	-	TP53 R175H
61	AD1335	72	M	NA	NA	-	-	KRAS G12V	KRAS G12V
62	AD1300	61	M	II	Yes	-	-	KRAS G12V	KRAS G12V
63	AD1435	60	M	NA	NA	-	-	KRAS G12V	KRAS G12V
64	AD2322	62	M	IV	Yes	-	-	KRAS G12V	KRAS G12V
65	AD1326	60	M	II	Yes	-	-	-	TP53 R273L
66	AD1287	52	M	III	Yes	-	-	-	TP53 R273L
67	AD2325	77	F	NA	Yes	-	-	-	TP53 R273L
68	AD2356	55	M	NA	Yes	-	-	-	TP53 R273L
69	AD2197	55	M	IV	Yes	-	-	FGFR2 K659N	FGFR2 K659N
70	AD1218	49	M	III	No	-	-	-	PTEN G165E
71	AD1220	50	M	NA	NA	-	-	-	PTEN G165E
72	AD1407	47	M	NA	Yes	-	-	-	TP53 R248L
73	AD2373	63	M	NA	Yes	-	-	-	TP53 R248L
74	AD2224	49	M	NA	Yes	-	-	-	TP53 R273H
75	AD1187	61	M	IV	Yes	-	-	-	TP53 R273H
76	AD2955	61	M	NA	Yes	-	-	AKT1 E17K	AKT1 E17K
77	AD1255	61	M	NA	NA	-	-	ERBB3 V104M	ERBB3 V104M
78	AD2956	65	M	III	Yes	-	-	FGFR2 W290C	FGFR2 W290C
79	AD2328	51	M	IV	Yes	-	-	KRAS G12C	KRAS G12C
80	AD2323	71	M	NA	No	-	-	NRAS Q61K	NRAS Q61K
81	AD1331	74	M	IV	Yes	-	-	-	PTEN R130Q
82	AD1213	58	M	IV	NA	-	-	-	-
83	AD1221	58	M	NA	NA	-	-	-	-
84	AD1229	68	M	NA	NA	-	-	-	-
85	AD1237	61	M	NA	NA	-	-	-	-
86	AD1245	60	M	NA	NA	-	-	-	-
87	AD1261	60	M	IV	Yes	-	-	-	-
88	AD1269	56	F	IV	No	-	-	-	-
89	AD1277	52	M	NA	Yes	-	-	-	-
90	AD1285	53	M	IV	Yes	-	-	-	-
91	AD1301	73	M	IV	Yes	-	-	-	-
92	AD1309	55	F	III	NA	-	-	-	-
93	AD1317	61	M	IV	NA	-	-	-	-
94	AD2957	37	M	IV	No	-	-	-	-
95	AD1333	74	M	II	Yes	-	-	-	-
96	AD1341	50	M	IV	Yes	-	-	-	-
97	AD2958	65	M	IIIB	Yes	-	-	-	-
98	AD1262	77	M	IV	Yes	-	-	-	-
99	AD1278	71	M	IV	Yes	-	-	-	-
100	AD2959	56	F	NA	NA	-	-	-	-
101	AD2960	64	M	IV	Yes	-	-	-	-
102	AD1318	67	M	IIIB	Yes	-	-	-	-
103	AD1334	75	M	IV	Yes	-	-	-	-
104	AD1342	71	M	IV	Yes	-	-	-	-
105	AD1350	61	M	NA	Yes	-	-	-	-
106	AD1263	55	M	NA	NA	-	-	-	-
107	AD1271	79	M	IV	Yes	-	-	-	-
108	AD1279	65	F	NA	NA	-	-	-	-
109	AD1295	60	M	IV	Yes	-	-	-	-
110	AD1303	59	M	NA	NA	-	-	-	-
111	AD1311	68	M	III	Yes	-	-	-	-
112	AD1319	57	M	NA	Yes	-	-	-	-
113	AD1327	84	M	IV	Yes	-	-	-	-
114	AD1343	51	M	III	Yes	-	-	-	-
115	AD1351	57	M	IIIB	Yes	-	-	-	-
116	AD1272	78	F	III	NA	-	-	-	-
117	AD1304	74	M	NA	Yes	-	-	-	-
118	AD1312	46	M	NA	Yes	-	-	-	-
119	AD2961	69	M	IV	Yes	-	-	-	-
120	AD1344	52	M	IV	Yes	-	-	-	-
121	AD1352	53	F	IV	No	-	-	-	-
122	AD1265	68	M	IV	Yes	-	-	-	-
123	AD1273	42	M	III	NA	-	-	-	-
124	AD1289	62	M	II	Yes	-	-	-	-
125	AD1305	70	F	NA	NA	-	-	-	-
126	AD2378	46	M	NA	NA	-	-	-	-
127	AD1321	47	F	IV	Yes	-	-	-	-
128	AD2963	60	M	IIIB	Yes	-	-	-	-
129	AD2964	74	F	NA	NA	-	-	-	-
130	AD1266	36	F	NA	Yes	-	-	-	-
131	AD2965	61	M	IVC	Yes	-	-	-	-
132	AD1290	47	F	IV	NA	-	-	-	-
133	AD1298	70	M	III	Yes	-	-	-	-
134	AD1322	64	M	IV	Yes	-	-	-	-
135	AD1330	62	M	NA	NA	-	-	-	-
136	AD1338	57	F	IV	Yes	-	-	-	-
137	AD1346	73	M	NA	Yes	-	-	-	-
138	AD1354	57	F	IV	No	-	-	-	-
139	AD1267	64	F	IV	No	-	-	-	-
140	AD1275	70	M	IV	Yes	-	-	-	-
141	AD1283	57	M	NA	Yes	-	-	-	-
142	AD1291	60	M	IV	Yes	-	-	-	-
143	AD1299	22	M	NA	No	-	-	-	-
144	AD1307	81	M	III	Yes	-	-	-	-
145	AD1315	75	M	NA	Yes	-	-	-	-
146	AD1339	56	M	IV	Yes	-	-	-	-
147	AD1347	66	F	III	NA	-	-	-	-
148	AD1355	58	M	IV	Yes	-	-	-	-
149	AD1268	65	M	IV	Yes	-	-	-	-
150	AD2966	21	F	III	No	-	-	-	-
151	AD1284	62	M	IV	Yes	-	-	-	-
152	AD1292	32	M	IV	No	-	-	-	-
153	AD1308	58	M	III	Yes	-	-	-	-
154	AD1316	61	M	NA	Yes	-	-	-	-
155	AD1324	65	M	IV	Yes	-	-	-	-
156	AD2967	59	M	NA	NA	-	-	-	-
157	AD1340	69	M	III	Yes	-	-	-	-
158	AD1365	45	M	NA	No	-	-	-	-
159	AD1381	65	M	II	Yes	-	-	-	-
160	AD1389	59	M	IV	Yes	-	-	-	-
161	AD1397	69	M	II	Yes	-	-	-	-
162	AD1413	65	M	IV	Yes	-	-	-	-
163	AD1429	65	M	II	Yes	-	-	-	-
164	AD1437	70	M	NA	NA	-	-	-	-
165	AD1366	53	M	III	Yes	-	-	-	-
166	AD1374	60	M	IV	Yes	-	-	-	-
167	AD1382	54	M	III	Yes	-	-	-	-
168	AD1390	78	M	IIIB	Yes	-	-	-	-
169	AD1398	68	M	IV	Yes	-	-	-	-
170	AD1406	74	M	IV	No	-	-	-	-
171	AD1438	53	M	NA	NA	-	-	-	-
172	AD1359	66	M	IV	Yes	-	-	-	-
173	AD1367	80	M	NA	Yes	-	-	-	-
174	AD1375	54	M	III	Yes	-	-	-	-
175	AD1391	36	F	III	NA	-	-	-	-
176	AD1399	58	F	IV	Yes	-	-	-	-
177	AD1423	53	M	NA		-	-	-	-
178	AD2969	55	F	IV	No	-	-	-	-
179	AD1360	65	M	NA	Yes	-	-	-	-
180	AD1368	50	M	IV	Yes	-	-	-	-
181	AD1376	72	M	NA	Yes	-	-	-	-
182	AD1392	55	M	III	NA	-	-	-	-
183	AD1400	45	M	IV	Yes	-	-	-	-
184	AD1408	65	M	IV	Yes	-	-	-	-
185	AD1416	57	F	IV	No	-	-	-	-
186	AD2970	51	F	III	NA	-	-	-	-
187	AD1369	70	M	IV	Yes	-	-	-	-
188	AD1377	70	M	IIIB	Yes	-	-	-	-
189	AD1393	37	M	IV	Yes	-	-	-	-
190	AD1409	46	M	IV	Yes	-	-	-	-
191	AD1417	59	M	NA	Yes	-	-	-	-
192	AD2971	57	M	NA	Yes	-	-	-	-
193	AD1370	60	M	IV	Yes	-	-	-	-
194	AD1386	63	M	NA	NA	-	-	-	-
195	AD1394	48	M	IV	Yes	-	-	-	-
196	AD1402	53	M	IV	Yes	-	-	-	-
197	AD1418	62	m	NA	Yes	-	-	-	-
198	AD1426	50	M	IV	Yes	-	-	-	-
199	AD1434	55	M	IV	Yes	-	-	-	-
200	AD1442	59	M	NA	NA	-	-	-	-
201	AD1363	39	M	III	Yes	-	-	-	-
202	AD1371	65	M	IV	Yes	-	-	-	-
203	AD1379	67	M	II	Yes	-	-	-	-
204	AD1387	51	F	IV	NA	-	-	-	-
205	AD1403	68	M	III	Yes	-	-	-	-
206	AD1411	48	M	NA	Yes	-	-	-	-
207	AD1419	63	M	IV	Yes	-	-	-	-
208	AD1427	63	M	IV	Yes	-	-	-	-
209	AD1372	55	M	III	Yes	-	-	-	-
210	AD1380	66	M	III	Yes	-	-	-	-
211	AD1388	70	M	IV	Yes	-	-	-	-
212	AD1396	80	M	IV	Yes	-	-	-	-
213	AD1412	51	M	NA	NA	-	-	-	-
214	AD1428	68	F	NA	NA	-	-	-	-
215	AD1436	46	M	NA	NA	-	-	-	-
216	AD2311	75	F	NA	Yes	-	-	-	-
217	AD2312	85	M	III	Yes	-	-	-	-
218	AD2313	64	M	IV	Yes	-	-	-	-
219	AD2314	51	M	IV	Yes	-	-	-	-
220	AD2315	66	M	IV	Yes	-	-	-	-
221	AD2316	50	M	IV	Yes	-	-	-	-
222	AD2317	55	M	IV	Yes	-	-	-	-
223	AD2319	54	F	NA	No	-	-	-	-
224	AD2320	47	F	IV	No	-	-	-	-
225	AD2321	75	M	III	No	-	-	-	-
226	AD2324	50	M	IV	Yes	-	-	-	-
227	AD2326	56	M	IV	Yes	-	-	-	-
228	AD2327	54	M	IV	Yes	-	-	-	-
229	AD2329	67	M	IV	Yes	-	-	-	-
230	AD2330	42	M	IV	Yes	-	-	-	-
231	AD2331	46	M	III	Yes	-	-	-	-
232	AD2332	56	M	IV	Yes	-	-	-	-
233	AD2333	78	M	IV	Yes	-	-	-	-
234	AD2334	63	M	III	Yes	-	-	-	-
235	AD2335	59	M	IV	NA	-	-	-	-
236	AD2336	62	M	IV	Yes	-	-	-	-
237	AD2337	48	M	NA	Yes	-	-	-	-
238	AD2338	46	M	II	Yes	-	-	-	-
239	AD2339	51	M	IV	No	-	-	-	-
240	AD2340	54	M	IV	Yes	-	-	-	-
241	AD2341	60	F	IV	No	-	-	-	-
242	AD2342	70	M	III	Yes	-	-	-	-
243	AD2343	66	M	IV	Yes	-	-	-	-
244	AD2344	61	M	NA	Yes	-	-	-	-
245	AD2346	52	M	IV	Yes	-	-	-	-
246	AD2347	63	M	IV	Yes	-	-	-	-
247	AD2348	67	M	IV	Yes	-	-	-	-
248	AD2349	41	M	IV	Yes	-	-	-	-
249	AD2350	63	M	NA	Yes	-	-	-	-
250	AD2351	57	M	NA	Yes	-	-	-	-
251	AD2352	63	M	IV	Yes	-	-	-	-
252	AD2353	41	F	II	NA	-	-	-	-
253	AD2354	61	M	IV	Yes	-	-	-	-
254	AD2355	50	F	IV	No	-	-	-	-
255	AD2357	55	M	IV	Yes	-	-	-	-
256	AD2358	41	F	IIIB	No	-	-	-	-
257	AD2360	56	F	NA	Yes	-	-	-	-
258	AD2361	62	M	II	Yes	-	-	-	-
259	AD2363	54	M	II	Yes	-	-	-	-
260	AD2364	70	M	IV	Yes	-	-	-	-
261	AD2365	65	M	IV	Yes	-	-	-	-
262	AD2368	54	M	IV	Yes	-	-	-	-
263	AD2370	58	M	IV	No	-	-	-	-
264	AD2371	69	M	IV	Yes	-	-	-	-
265	AD2372	54	M	IV	Yes	-	-	-	-
266	AD2374	54	M	IV	Yes	-	-	-	-
267	AD2375	63	M	IV	Yes	-	-	-	-
268	AD2376	62	M	NA	Yes	-	-	-	-
269	AD2377	52	M	IV	Yes	-	-	-	-
270	AD2379	55	M	NA	Yes	-	-	-	-
271	AD2381	53	M	IV	Yes	-	-	-	-
272	AD2382	69	M	IV	Yes	-	-	-	-
273	AD2383	64	M	IV	Yes	-	-	-	-
274	AD2384	72	M	III	Yes	-	-	-	-
275	AD2385	56	M	IV	Yes	-	-	-	-
276	AD2386	55	F	NA	NA	-	-	-	-
277	AD2387	66	M	IV	Yes	-	-	-	-
278	AD2390	60	M	IV	Yes	-	-	-	-
279	AD2391	50	M	III	Yes	-	-	-	-
280	AD2393	57	M	IV	No	-	-	-	-
281	AD2394	48	M	III	Yes	-	-	-	-
282	AD2396	63	M	NA	Yes	-	-	-	-
283	AD2398	67	M	IV	Yes	-	-	-	-
284	AD2399	57	M	IV	Yes	-	-	-	-
285	AD2400	69	F	NA	Yes	-	-	-	-
286	AD2401	80	M	NA	NA	-	-	-	-
287	AD2402	67	M	NA	Yes	-	-	-	-
288	AD2403	74	M	II	Yes	-	-	-	-
289	AD2404	63	M	IV	Yes	-	-	-	-
290	AD2405	49	M	III	Yes	-	-	-	-
291	AD2406	70	F	IV	NA	-	-	-	-
292	AD2407	59	M	IV	Yes	-	-	-	-
293	AD2408	45	F	III	No	-	-	-	-
294	AD2409	57	M	II	Yes	-	-	-	-
295	AD2410	82	M	NA	Yes	-	-	-	-
296	AD2412	60	M	III	Yes	-	-	-	-
297	AD2413	40	M	IV	Yes	-	-	-	-
298	AD2414	60	M	IIIB	Yes	-	-	-	-
299	AD2415	70	M	IV	Yes	-	-	-	-
300	AD2416	56	M	IV	Yes	-	-	-	-
301	AD2417	53	F	IV	NA	-	-	-	-
302	AD2418	62	M	IV	Yes	-	-	-	-
303	AD2419	41	M	IV	Yes	-	-	-	-
304	AD2420	69	M	II	Yes	-	-	-	-
305	AD2421	64	M	III	Yes	-	-	-	-
306	AD2422	52	M	IIIB	Yes	-	-	-	-
307	AD2423	65	M	NA	Yes	-	-	-	-
308	AD2425	66	M	III	Yes	-	-	-	-
309	AD2427	68	M	III	Yes	-	-	-	-
310	AD2428	73	M	IV	Yes	-	-	-	-
311	AD2430	38	F	IV	No	-	-	-	-
312	AD2431	67	M	NA	Yes	-	-	-	-
313	AD2433	59	M	IV	Yes	-	-	-	-
314	AD2434	65	M	NA	Yes	-	-	-	-
315	AD2436	69	M	NA	NA	-	-	-	-
316	AD2437	57	M	II	Yes	-	-	-	-
317	AD2438	59	M	IIIB	Yes	-	-	-	-
318	AD2439	50	M	IV	Yes	-	-	-	-
319	AD2440	49	M	NA	Yes	-	-	-	-
320	AD2441	60	M	IV	Yes	-	-	-	-
321	AD2442	65	M	NA	Yes	-	-	-	-
322	AD2443	54	F	III	NA	-	-	-	-
323	AD2444	50	M	IV	Yes	-	-	-	-
324	AD2445	47	M	IV	No	-	-	-	-
325	AD2447	68	M	IV	Yes	-	-	-	-
326	AD2448	59	M	IV	Yes	-	-	-	-
327	AD2449	69	M	IV	Yes	-	-	-	-
328	AD2450	63	M	IV	Yes	-	-	-	-
329	AD2129	60	M	IV	Yes	-	-	-	-
330	AD2130	80	M	IV	Yes	-	-	-	-
331	AD2131	49	M	IV	Yes	-	-	-	-
332	AD2132	60	M	NA	Yes	-	-	-	-
333	AD2133	48	M	IV	No	-	-	-	-
334	AD2134	72	M	NA	Yes	-	-	-	-
335	AD2135	68	M	IV	Yes	-	-	-	-
336	AD2136	56	F	III	No	-	-	-	-
337	AD2137	35	F	IV	NA	-	-	-	-
338	AD2138	43	M	IV	Yes	-	-	-	-
339	AD2140	65	M	IV	Yes	-	-	-	-
340	AD2153	46	F	IV	No	-	-	-	-
341	AD2167	80	M	III	Yes	-	-	-	-
342	AD2184	60	M	IV	Yes	-	-	-	-
343	AD2195	53	F	IV	NA	-	-	-	-
344	AD2199	61	M	IV	Yes	-	-	-	-
345	AD2200	76	M	IV	Yes	-	-	-	-
346	AD2201	54	M	IV	Yes	-	-	-	-
347	AD2202	46	M	IIIB	Yes	-	-	-	-
348	AD2203	77	M	NA	Yes	-	-	-	-
349	AD2204	37	F	II	NA	-	-	-	-
350	AD2206	68	F	III	Yes	-	-	-	-
351	AD2207	59	M	IV	Yes	-	-	-	-
352	AD2208	51	M	IV	Yes	-	-	-	-
353	AD2210	64	F	IV	Yes	-	-	-	-
354	AD2211	77	M	IV	Yes	-	-	-	-
355	AD2212	58	M	IV	Yes	-	-	-	-
356	AD2215	60	M	III	No	-	-	-	-
357	AD2217	66	M	III	No	-	-	-	-
358	AD2219	76	M	IV	Yes	-	-	-	-
359	AD2220	72	M	IV	Yes	-	-	-	-
360	AD2221	62	M	III	Yes	-	-	-	-
361	AD2222	60	M	III	No	-	-	-	-
362	AD2223	60	M	IV	Yes	-	-	-	-
363	AD2225	37	F	NA	NA	-	-	-	-
364	AD2226	68	M	NA	Yes	-	-	-	-
365	AD2227	67	M	NA	Yes	-	-	-	-
366	AD1165	44	M	III	Yes	-	-	-	-
367	AD1173	59	M	NA	No	-	-	-	-
368	AD1181	50	M	IV	Yes	-	-	-	-
369	AD1189	51	M	IV	Yes	-	-	-	-
370	AD1197	60	M	IV	Yes	-	-	-	-
371	AD1205	47	M	NA	Yes	-	-	-	-
372	AD1182	61	M	IIIB	Yes	-	-	-	-
373	AD1190	70	F	IV	Yes	-	-	-	-
374	AD1198	65	M	NA	Yes	-	-	-	-
375	AD1214	53	M	IV	Yes	-	-	-	-
376	AD1246	68	M			-	-	-	-
377	AD1254	58	M	II	Yes	-	-	-	-
378	AD1167	33	F	IV	No	-	-	-	-
379	AD1183	53	M	III	Yes	-	-	-	-
380	AD1191	48	F	IV	No	-	-	-	-
381	AD1207	66	M	IV	Yes	-	-	-	-
382	AD1223	75	M	III	Yes	-	-	-	-
383	AD1168	46	M	IV	Yes	-	-	-	-
384	AD1192	65	M	IIIB	No	-	-	-	-
385	AD1200	56	M	IV	Yes	-	-	-	-
386	AD1208	60	M	II	Yes	-	-	-	-
387	AD1224	59	M	NA	Yes	-	-	-	-
388	AD1240	53	F	NA	NA	-	-	-	-
389	AD1248	57	M	III	Yes	-	-	-	-
390	AD1169	65	M	IIIB	Yes	-	-	-	-
391	AD1177	62	M	III	Yes	-	-	-	-
392	AD1185	69	M	IV	No	-	-	-	-
393	AD1201	68	M	II	Yes	-	-	-	-
394	AD1209	57	M	IV	Yes	-	-	-	-
395	AD1241	65	M	III	Yes	-	-	-	-
396	AD1249	80	M	NA	NA	-	-	-	-
397	AD1257	47	M	III	Yes	-	-	-	-
398	AD1170	65	M	III	Yes	-	-	-	-
399	AD1186	75	M	IV	Yes	-	-	-	-
400	AD1194	67	M	III	Yes	-	-	-	-
401	AD1202	61	M	IV	No	-	-	-	-
402	AD1210	73	M	IV	Yes	-	-	-	-
403	AD1226	66	M	NA	Yes	-	-	-	-
404	AD1234	58	M	III	Yes	-	-	-	-
405	AD1250	57	M	III	Yes	-	-	-	-
406	AD1258	58	M	IV	Yes	-	-	-	-
407	AD1171	55	M	IV	Yes	-	-	-	-
408	AD1195	57	M	IV	Yes	-	-	-	-
409	AD1203	70	M	IV	Yes	-	-	-	-
410	AD1211	67	M	IV	Yes	-	-	-	-
411	AD1227	60	M	NA	Yes	-	-	-	-
412	AD1251	55	M	NA	NA	-	-	-	-
413	AD1259	41	M	IV	Yes	-	-	-	-
414	AD1180	68	M	IV	Yes	-	-	-	-
415	AD1188	32	F	IV	NA	-	-	-	-
416	AD1196	62	M	IV	Yes	-	-	-	-
417	AD1204	81	M	NA	NA	-	-	-	-
418	AD1212	49	M	IV	Yes	-	-	-	-
419	AD1236	67	M	IV	Yes	-	-	-	-
420	AD1244	74	M	NA	NA	-	-	-	-
421	AD1270	77	M	III	Yes	-	-	-	-
422	AD1247	65	M	NA	NA	-	-	-	-
423	AD1225	47	M	NA	Yes	-	-	-	-
424	AD1242	50	M	NA	NA	-	-	-	-
425	AD2972	75	F	IV	NA	-	-	-	-
426	AD1222	60	M	II	No	-	-	-	-
427	AD1280	56	M	IV	Yes	-	-	-	-
428	AD1288	69	M	IV	Yes	-	-	-	-
429	AD2973	58	M	IV	Yes	-	-	-	-
430	AD2435	65	M	III	Yes	-	-	-	-
